# Supplementary material for: Stemofoline ethyl acetate solvate
Source: Acta Crystallogr Sect E Struct Rep Online. 2009 Jul 18;65(Pt 8):o1878–9. doi: 10.1107/S1600536809026889 (PMC2977317; doi:10.1107/S1600536809026889)
Supplement: Supplementary file 2 [file e-65-o1878-Isup2.hkl]

data_I
#  5301004    wol0802                      
_audit_creation_date        08-05-30
_audit_creation_method      CRYSTALS 

_cell_length_a                    10.39080(10)
_cell_angle_alpha                 90
_cell_length_b                    10.6549(2)
_cell_angle_beta                  90
_cell_length_c                    22.4143(4)
_cell_angle_gamma                 90

# NOTE Fc on scale of Fo,      0.49391
# Status flags: 
#    o - used in refinement 
#    < - excluded by I/sigmaI cutoff 
#    x - excluded for another reason  

loop_
_refln_index_h
_refln_index_k
_refln_index_l
_refln_F_squared_meas
_refln_F_squared_calc
_refln_F_squared_sigma
_refln_observed_status
   2   0   0     3637.78     3476.17      114.85 o
   4   0   0       25.81       20.60        2.38 o
   6   0   0       17.60       13.01        2.75 o
   8   0   0       84.71       90.24        4.94 o
  10   0   0       53.49       46.00        4.21 o
  12   0   0        7.39        1.63        4.17 o
   1   1   0      963.95     1571.55       35.48 x
   2   1   0     3126.82     3114.40       99.79 o
   3   1   0       37.53       34.57        2.11 o
   4   1   0     1987.44     1887.77       65.58 o
   5   1   0      104.73       89.59        4.49 o
   6   1   0      940.15      886.40       32.49 o
   7   1   0        0.20        0.00        2.35 o
   8   1   0       49.60       46.93        3.75 o
   9   1   0        8.35        7.64        2.70 o
  10   1   0       -1.89        3.08        2.86 o
  11   1   0       39.16       37.59        4.71 o
  12   1   0       10.34       11.02        3.38 o
  13   1   0        0.89        0.63        3.27 o
   1   2   0       88.51       93.61        3.87 o
   2   2   0      594.07      667.23       20.64 o
   3   2   0      359.05      376.74       12.89 o
   4   2   0      417.27      422.13       14.90 o
   5   2   0        0.07        0.26        1.78 o
   6   2   0       12.43       14.25        1.90 o
   7   2   0        3.81        4.34        1.57 o
   8   2   0        1.82        2.48        2.37 o
   9   2   0        2.59        1.91        2.57 o
  10   2   0        5.63        4.79        3.03 o
  11   2   0       10.29       13.13        3.51 o
  12   2   0       21.72       21.94        3.57 o
  13   2   0       -0.89        0.01        4.77 o
   1   3   0      949.27     1012.16       32.17 o
   2   3   0       17.09       18.54        2.03 o
   3   3   0       18.46       21.53        2.25 o
   4   3   0       87.10       87.51        4.30 o
   5   3   0      115.79       94.88        5.11 o
   6   3   0      131.05      125.19        5.65 o
   7   3   0       15.30       12.41        1.93 o
   8   3   0        4.70        2.41        1.90 o
   9   3   0       11.48       12.48        2.26 o
  10   3   0       27.31       29.74        3.42 o
  11   3   0        2.11        2.29        2.99 o
  12   3   0        9.79        9.25        4.14 o
  13   3   0        5.35        1.95        4.55 o
   0   4   0        2.42        4.01        2.02 o
   1   4   0       14.88       17.19        2.27 o
   2   4   0      772.62      741.22       27.05 o
   3   4   0      338.07      334.31       13.04 o
   4   4   0       33.41       30.41        2.81 o
   5   4   0       12.34       12.57        2.30 o
   6   4   0       21.76       21.89        2.54 o
   7   4   0       66.79       69.06        4.01 o
   8   4   0      159.53      154.27        7.37 o
   9   4   0      156.89      149.91        7.67 o
  10   4   0        1.18        0.28        2.26 o
  11   4   0       19.65       19.19        3.99 o
  12   4   0        5.77        9.02        3.64 o
   1   5   0       33.85       32.40        2.80 o
   2   5   0        7.92        6.59        1.94 o
   3   5   0      406.71      388.21       15.30 o
   4   5   0        7.11        6.05        2.71 o
   5   5   0       42.30       39.86        3.20 o
   6   5   0       84.20       80.10        4.88 o
   7   5   0       39.16       38.25        3.43 o
   8   5   0       10.81       12.20        2.43 o
   9   5   0        5.69        6.27        2.78 o
  10   5   0        3.63        0.01        2.61 o
  11   5   0        2.65        0.03        3.21 o
  12   5   0       23.24       28.68        5.14 o
   0   6   0      265.52      249.97       11.10 o
   1   6   0        1.40        3.02        2.66 o
   2   6   0       49.37       44.03        3.37 o
   3   6   0        5.49        5.35        2.48 o
   4   6   0        3.39        4.24        2.94 o
   5   6   0        7.34        6.04        2.80 o
   6   6   0        9.78       11.09        2.58 o
   7   6   0       79.84       92.73        5.34 o
   8   6   0        7.26        8.19        2.93 o
   9   6   0       12.67       11.80        3.00 o
  10   6   0        9.05        8.29        2.83 o
  11   6   0       34.08       41.28        4.62 o
  12   6   0        1.05        0.11        4.40 o
   1   7   0       24.71        6.08        8.92 o
   2   7   0       51.86       47.38        3.94 o
   3   7   0       52.84       49.59        4.19 o
   4   7   0       59.43       59.55        4.59 o
   5   7   0      119.11      121.39        6.84 o
   6   7   0       22.36       20.01        3.84 o
   7   7   0        2.19        0.67        3.22 o
   8   7   0      107.59      113.38        7.32 o
   9   7   0        0.96        0.53        3.18 o
  10   7   0       30.82       27.70        4.32 o
  11   7   0        4.45        4.05        3.18 o
   0   8   0      115.60      106.94        6.71 o
   1   8   0       59.60       52.59        4.63 o
   2   8   0       19.05       16.22        3.17 o
   3   8   0        1.92        1.05        3.05 o
   4   8   0        6.77        8.75        3.01 o
   5   8   0        3.47        1.89        3.74 o
   6   8   0       52.55       54.50        4.84 o
   7   8   0      165.69      157.28        9.85 o
   8   8   0       11.51       12.12        3.64 o
   9   8   0        1.15        0.41        3.89 o
  10   8   0        4.38        1.32        3.62 o
  11   8   0        6.76        0.25        3.83 o
   1   9   0       99.83      102.52        6.65 o
   2   9   0       30.57       32.31        3.96 o
   3   9   0       75.86       79.63        6.09 o
   4   9   0       60.35       64.90        5.53 o
   5   9   0       54.90       59.64        5.64 o
   6   9   0       74.63       72.13        6.34 o
   7   9   0       20.25       24.12        4.25 o
   8   9   0        3.51        4.43        4.19 o
   9   9   0        0.11        3.25        4.21 o
  10   9   0        3.85        3.61        3.65 o
   0  10   0       10.15       10.03        3.70 o
   1  10   0        1.48        0.03        3.77 o
   2  10   0       24.32       25.06        4.29 o
   3  10   0       17.50       14.65        4.04 o
   4  10   0       16.49       16.66        4.23 o
   5  10   0       -2.93        0.60        3.88 o
   6  10   0       13.30       12.67        4.78 o
   7  10   0       12.06       12.70        4.85 o
   8  10   0        5.84        2.48        4.83 o
   9  10   0       23.02       17.90        6.65 o
   1  11   0       45.53       47.56        5.21 o
   2  11   0       10.95        9.82        3.78 o
   3  11   0        1.18        2.94        5.28 o
   4  11   0        1.75        0.35        3.83 o
   5  11   0        6.34       10.53        4.31 o
   6  11   0        3.63        3.97        4.83 o
   7  11   0       10.00        8.12        4.89 o
   8  11   0       14.87       13.11        4.92 o
   0  12   0       51.77       61.47        7.14 o
   1  12   0       10.96        8.11        4.70 o
   2  12   0       -1.43        0.15        4.31 o
   3  12   0       -0.48        0.30        4.33 o
   4  12   0       11.55       12.34        4.78 o
   5  12   0        3.09        0.45        4.70 o
   6  12   0       44.32       34.69        6.82 o
   1  13   0       -1.38        0.40        4.38 o
   2  13   0       16.08       17.50        5.77 o
   3  13   0       -1.94        2.86        5.16 o
   4  13   0        4.87        2.57        5.57 o
   2   0   1     3692.48     3826.56      117.78 o
   3   0   1     7505.02     7600.92      237.03 o
   4   0   1       38.43       36.42        2.23 o
   5   0   1      313.84      310.35       11.72 o
   6   0   1     2139.20     2030.32       71.41 o
   7   0   1      205.61      186.96        8.54 o
   8   0   1      180.18      171.00        8.23 o
   9   0   1       -0.95        0.49        2.37 o
  10   0   1       -0.03        0.98        2.49 o
  11   0   1        7.57        6.01        3.43 o
  12   0   1        9.50        8.68        3.56 o
  13   0   1       -0.84        0.64        4.25 o
   1   1   1       32.74       36.07        1.81 o
   2   1   1     5439.04     5792.96      171.18 o
   3   1   1      179.38      180.61        6.74 o
   4   1   1      401.19      390.18       14.20 o
   5   1   1      235.52      218.61        8.97 o
   6   1   1      210.69      193.22        8.28 o
   7   1   1      206.92      191.73        8.82 o
   8   1   1       54.20       52.99        3.96 o
   9   1   1      152.23      150.43        7.94 o
  10   1   1       58.89       64.29        4.72 o
  11   1   1        4.40        5.83        3.01 o
  12   1   1       32.29       29.79        4.56 o
  13   1   1        2.52        1.61        4.15 o
   0   2   1        8.50        5.32        1.34 o
   1   2   1     1412.79     1548.69       46.64 o
   2   2   1      713.93      741.57       24.34 o
   3   2   1      343.32      337.98       12.58 o
   4   2   1        3.55        4.08        1.70 o
   5   2   1      463.12      427.79       16.64 o
   6   2   1      536.12      494.45       18.91 o
   7   2   1       49.19       45.71        3.07 o
   8   2   1       44.98       39.30        3.29 o
   9   2   1       76.14       72.51        5.14 o
  10   2   1       29.68       31.14        3.85 o
  11   2   1        6.50        4.55        3.10 o
  12   2   1       10.99       11.93        3.74 o
  13   2   1        5.64        4.80        3.96 o
   0   3   1      407.10      449.90       14.72 o
   1   3   1      121.22      122.50        5.26 o
   2   3   1      180.97      200.90        7.30 o
   3   3   1      183.68      178.24        7.46 o
   4   3   1      282.42      268.12       10.91 o
   5   3   1      514.89      496.59       18.48 o
   6   3   1      131.44      131.23        5.72 o
   7   3   1       63.26       66.50        3.47 o
   8   3   1       46.24       49.16        3.12 o
   9   3   1       39.52       43.24        3.22 o
  10   3   1        5.02        3.70        3.22 o
  11   3   1        3.57        3.43        3.43 o
  12   3   1       53.16       53.17        5.91 o
  13   3   1        5.81        4.32        3.93 o
   0   4   1      139.96      117.59        6.08 o
   1   4   1     1252.18     1269.98       42.63 o
   2   4   1      436.44      424.70       16.13 o
   3   4   1      151.42      150.77        6.58 o
   4   4   1      101.68      106.08        5.15 o
   5   4   1       18.40       18.83        2.25 o
   6   4   1       88.09       90.27        4.50 o
   7   4   1      158.41      158.23        7.17 o
   8   4   1       58.71       54.59        3.73 o
   9   4   1       19.58       18.91        2.64 o
  10   4   1       13.56       15.27        2.77 o
  11   4   1        4.79        2.80        4.01 o
  12   4   1        6.56        6.46        4.40 o
   0   5   1       19.62       19.43        2.76 o
   1   5   1      330.77      321.78       12.89 o
   2   5   1      177.57      171.98        7.63 o
   3   5   1      110.58      106.63        5.43 o
   4   5   1       33.74       32.23        3.05 o
   5   5   1      125.31      109.64        6.13 o
   6   5   1       23.59       28.06        2.78 o
   7   5   1       60.33       65.75        4.10 o
   8   5   1       30.64       30.55        3.28 o
   9   5   1        7.26        7.59        2.69 o
  10   5   1        2.84        1.56        2.57 o
  11   5   1        1.13        2.42        3.77 o
  12   5   1        6.70        8.86        4.11 o
   0   6   1      129.39      151.90        6.33 o
   1   6   1       69.68       63.32        4.26 o
   2   6   1      210.97      204.83        8.99 o
   3   6   1      132.40      123.99        6.31 o
   4   6   1       22.37       26.10        2.99 o
   5   6   1       66.17       62.76        4.56 o
   6   6   1       81.75       84.11        5.05 o
   7   6   1       12.25       11.85        2.99 o
   8   6   1       20.38       20.82        3.13 o
   9   6   1       15.14       14.25        3.11 o
  10   6   1        1.91        1.91        3.14 o
  11   6   1       -1.50        0.50        3.46 o
  12   6   1        8.28        6.51        3.87 o
   0   7   1       80.21       82.35        5.05 o
   1   7   1      153.41      130.15       12.15 o
   2   7   1       67.44       66.22        4.39 o
   3   7   1      103.00      103.86        5.75 o
   4   7   1       49.87       45.80        4.13 o
   5   7   1       32.59       32.73        3.58 o
   6   7   1       42.58       45.27        4.97 o
   7   7   1       52.26       56.26        4.59 o
   8   7   1       14.02       17.10        3.35 o
   9   7   1        9.14        9.31        3.27 o
  10   7   1        4.36        4.75        3.43 o
  11   7   1        3.74        3.47        3.73 o
   0   8   1       35.69       37.26        3.78 o
   1   8   1       16.93       17.63        3.12 o
   2   8   1       72.09       70.74        5.04 o
   3   8   1       33.61       37.08        3.63 o
   4   8   1       45.52       48.10        4.40 o
   5   8   1        9.04       10.31        3.44 o
   6   8   1       33.17       41.35        4.05 o
   7   8   1        8.25        9.13        3.54 o
   8   8   1       63.54       61.53        5.54 o
   9   8   1        5.26        4.83        3.97 o
  10   8   1       44.04       43.49        5.31 o
   0   9   1        6.03        7.91        2.99 o
   1   9   1       79.10       92.42        5.88 o
   2   9   1       50.89       54.88        4.68 o
   3   9   1       66.21       63.79        5.55 o
   4   9   1       85.80       77.55        6.73 o
   5   9   1       19.44       21.48        4.13 o
   6   9   1        5.77        6.95        3.85 o
   7   9   1       21.47       20.84        4.13 o
   8   9   1       11.13        8.68        4.31 o
   9   9   1        6.17        4.98        4.62 o
  10   9   1        1.52        1.40        3.94 o
   0  10   1        3.49        3.46        3.99 o
   1  10   1       10.82       11.76        4.13 o
   2  10   1       27.01       27.89        4.38 o
   3  10   1      124.37      120.99        8.72 o
   4  10   1        1.81        1.44        4.54 o
   5  10   1       13.24       15.43        4.25 o
   6  10   1        7.71        5.19        4.52 o
   7  10   1        6.08        4.07        4.51 o
   8  10   1       22.29       20.50        5.14 o
   9  10   1       19.83       12.87        5.83 o
   0  11   1        5.72        7.58        3.72 o
   1  11   1       37.95       39.24        5.16 o
   2  11   1       22.51       25.08        4.64 o
   3  11   1        0.35        2.49        3.81 o
   4  11   1        1.75        3.10        4.31 o
   5  11   1        5.68        4.12        4.65 o
   6  11   1        5.78        4.95        4.76 o
   7  11   1        2.16        3.37        5.01 o
   8  11   1        4.90        4.18        5.47 o
   0  12   1        1.38        4.33        4.18 o
   1  12   1       23.14       24.04        5.05 o
   2  12   1        1.39        1.20        3.65 o
   3  12   1        3.15        0.32        4.79 o
   4  12   1       20.71       19.42        5.88 o
   5  12   1        3.45        3.26        5.67 o
   6  12   1       12.66       12.40        5.52 o
   0  13   1        4.36        3.23        5.10 o
   1  13   1       -0.17        0.98        5.72 o
   2  13   1        5.27        4.41        5.00 o
   3  13   1        4.00        3.39        5.10 o
   4  13   1       10.78       11.44        6.20 o
   1   0   2        5.70        7.87        0.86 o
   2   0   2      346.32      357.42       12.11 o
   3   0   2     2588.82     2599.95       84.19 o
   4   0   2     1567.43     1519.20       51.50 o
   5   0   2      363.32      350.78       13.44 o
   6   0   2     1577.42     1473.45       52.70 o
   7   0   2      330.67      302.37       13.09 o
   8   0   2       53.80       60.25        3.98 o
   9   0   2       58.87       57.95        4.31 o
  10   0   2        1.05        0.22        3.42 o
  11   0   2       19.30       17.16        3.28 o
  12   0   2        2.76        3.83        3.88 o
  13   0   2       11.15       10.03        3.89 o
   0   1   2      133.86      146.09        3.11 o
   1   1   2      394.64      427.43       13.63 o
   2   1   2      403.73      418.74       14.06 o
   3   1   2      891.88      921.88       30.11 o
   4   1   2      649.42      640.98       22.56 o
   5   1   2      154.96      143.34        6.49 o
   6   1   2      455.04      436.40       16.17 o
   7   1   2       12.42       15.27        2.12 o
   8   1   2      146.39      130.30        7.10 o
   9   1   2        1.49        0.64        2.56 o
  10   1   2        7.08        6.69        2.97 o
  11   1   2       25.59       20.74        4.10 o
  12   1   2       30.88       31.92        4.56 o
  13   1   2        0.99        1.54        3.76 o
   0   2   2       68.00       60.12        3.23 o
   1   2   2      916.67      998.56       30.99 o
   2   2   2       40.46       38.76        2.40 o
   3   2   2     1116.78     1155.76       37.56 o
   4   2   2      217.39      217.77        8.53 o
   5   2   2      304.07      295.82       11.46 o
   6   2   2       52.99       49.28        3.16 o
   7   2   2       77.43       76.69        4.22 o
   8   2   2       60.75       59.24        3.88 o
   9   2   2       88.37       86.31        5.48 o
  10   2   2       24.14       27.29        3.44 o
  11   2   2       10.75       11.78        3.00 o
  12   2   2        4.14        4.47        3.14 o
  13   2   2        2.16        2.00        3.96 o
   0   3   2      327.67      352.32       12.14 o
   1   3   2      218.23      218.72        8.50 o
   2   3   2      141.21      147.83        6.02 o
   3   3   2       96.22      100.79        4.42 o
   4   3   2      458.74      440.26       16.76 o
   5   3   2       28.39       23.58        2.43 o
   6   3   2      150.94      151.61        6.50 o
   7   3   2       79.76       83.32        4.07 o
   8   3   2       15.14       14.06        2.18 o
   9   3   2      156.11      158.18        7.66 o
  10   3   2       16.27       16.30        3.16 o
  11   3   2        8.63        9.08        3.06 o
  12   3   2        7.02        7.90        4.31 o
  13   3   2        1.55        1.00        5.97 o
   0   4   2      835.74      876.27       29.19 o
   1   4   2      129.83      127.57        5.81 o
   2   4   2       10.32        6.84        2.16 o
   3   4   2      578.00      561.63       20.97 o
   4   4   2      165.21      160.81        7.21 o
   5   4   2       55.66       51.30        3.39 o
   6   4   2        6.50        5.74        2.01 o
   7   4   2       38.48       35.98        3.07 o
   8   4   2       82.74       82.98        4.66 o
   9   4   2        6.54        6.16        2.26 o
  10   4   2       15.57       16.71        2.77 o
  11   4   2       15.88       14.34        3.66 o
  12   4   2        1.61        1.76        3.45 o
   0   5   2       79.84       67.43        4.45 o
   1   5   2       51.94       44.23        3.63 o
   2   5   2      588.28      557.90       21.32 o
   3   5   2      728.21      713.23       25.85 o
   4   5   2       69.95       65.22        4.33 o
   5   5   2       12.31       12.99        2.42 o
   6   5   2       41.48       43.68        3.36 o
   7   5   2        5.24        5.17        2.38 o
   8   5   2       21.46       22.51        2.96 o
   9   5   2       52.06       52.05        4.25 o
  10   5   2        4.88        4.50        2.20 o
  11   5   2       -0.24        0.76        4.20 o
  12   5   2        5.49        6.48        4.14 o
   0   6   2       48.79       44.95        3.80 o
   1   6   2       28.25       23.53        2.91 o
   2   6   2       44.37       40.38        3.56 o
   3   6   2       23.15       28.84        2.77 o
   4   6   2       23.64       25.23        3.12 o
   5   6   2       25.60       27.14        3.19 o
   6   6   2      106.43      105.40        5.98 o
   7   6   2      167.78      176.14        8.86 o
   8   6   2        7.58        7.29        2.83 o
   9   6   2       30.61       31.30        3.71 o
  10   6   2       25.26       28.87        3.41 o
  11   6   2        2.17        0.65        3.88 o
  12   6   2        4.95        6.77        4.24 o
   0   7   2       39.66       38.85        3.69 o
   1   7   2       48.70       33.32        9.62 o
   2   7   2        5.31        4.83        2.50 o
   3   7   2      184.21      182.11        8.56 o
   4   7   2      175.43      171.40        8.62 o
   5   7   2       64.05       62.31        4.66 o
   6   7   2       26.91       26.38        4.18 o
   7   7   2       11.52       12.13        3.24 o
   8   7   2        2.45        2.95        3.28 o
   9   7   2       12.19       10.08        3.54 o
  10   7   2       31.37       32.19        4.56 o
  11   7   2       18.44       18.30        4.32 o
   0   8   2        1.37        0.92        3.35 o
   1   8   2        4.32        7.55        3.02 o
   2   8   2       33.73       31.07        3.73 o
   3   8   2       78.57       83.10        5.37 o
   4   8   2       57.76       52.88        4.84 o
   5   8   2       24.60       23.00        4.01 o
   6   8   2       50.28       51.41        4.91 o
   7   8   2        3.31        2.63        3.89 o
   8   8   2       10.56        9.72        3.75 o
   9   8   2        0.70        1.34        3.53 o
  10   8   2        5.89        6.16        3.94 o
   0   9   2       71.86       73.16        5.59 o
   1   9   2       15.43       18.81        3.60 o
   2   9   2       29.90       31.48        3.82 o
   3   9   2       70.96       71.15        5.76 o
   4   9   2       12.22       12.91        3.84 o
   5   9   2       28.67       29.00        4.41 o
   6   9   2       49.02       46.91        5.29 o
   7   9   2        5.31        3.18        3.75 o
   8   9   2       32.33       31.19        4.85 o
   9   9   2        8.46        7.52        4.08 o
  10   9   2       49.87       47.15        5.76 o
   0  10   2       33.49       38.24        4.84 o
   1  10   2      338.90      321.02       17.91 o
   2  10   2        6.06        7.61        3.58 o
   3  10   2       34.91       36.42        4.88 o
   4  10   2       42.96       39.92        5.30 o
   5  10   2       17.27       15.06        4.56 o
   6  10   2       40.14       36.82        5.56 o
   7  10   2        6.45        4.41        4.51 o
   8  10   2        4.52        5.82        4.82 o
   9  10   2       15.57       15.85        4.29 o
   0  11   2       25.33       33.44        4.74 o
   1  11   2       37.23       40.33        5.32 o
   2  11   2       10.66       12.84        3.67 o
   3  11   2       13.36       14.87        4.15 o
   4  11   2        7.48        7.06        4.70 o
   5  11   2       14.57       15.50        5.12 o
   6  11   2       18.81       18.46        5.33 o
   7  11   2       -2.28        1.46        5.35 o
   8  11   2       19.85       16.71        5.01 o
   0  12   2       -0.72        0.42        3.90 o
   1  12   2       11.91       12.06        4.52 o
   2  12   2        5.11        5.74        4.15 o
   3  12   2        9.73       10.97        4.77 o
   4  12   2       -0.93        0.12        6.25 o
   5  12   2        4.45        2.78        5.13 o
   6  12   2       11.58        6.03        5.63 o
   0  13   2        1.15        1.24        4.46 o
   1  13   2        5.30        4.86        4.67 o
   2  13   2       -1.51        0.13        5.22 o
   3  13   2        0.11        2.06        5.61 o
   4  13   2        0.40        0.86        6.13 o
   1   0   3       62.01       75.39        2.76 o
   2   0   3     1278.90     1324.27       42.40 o
   3   0   3     1222.86     1236.83       40.61 o
   4   0   3     1494.24     1463.35       48.84 o
   5   0   3      113.09      113.79        4.54 o
   6   0   3       45.96       47.99        3.11 o
   7   0   3        8.44        5.33        2.42 o
   8   0   3       79.88       72.32        4.95 o
   9   0   3      469.07      450.98       19.83 o
  10   0   3       23.92       21.77        3.31 o
  11   0   3        3.27        0.92        3.55 o
  12   0   3        6.18        6.25        3.56 o
  13   0   3        7.56        5.40        3.86 o
   0   1   3     1156.39     1256.30       37.92 o
   1   1   3     1780.34     1937.83       57.56 o
   2   1   3     1430.43     1546.43       47.09 o
   3   1   3      551.57      566.24       19.21 o
   4   1   3      966.33      911.19       32.98 o
   5   1   3      133.50      127.80        5.75 o
   6   1   3      287.78      274.80       10.90 o
   7   1   3       50.31       52.04        3.16 o
   8   1   3        7.81        8.45        2.30 o
   9   1   3       70.80       70.43        4.85 o
  10   1   3       22.42       21.58        3.50 o
  11   1   3       26.24       29.41        3.83 o
  12   1   3        0.87        0.90        3.26 o
  13   1   3        4.51        2.02        4.77 o
   0   2   3       80.80       90.02        3.71 o
   1   2   3      983.83     1091.11       33.30 o
   2   2   3      584.10      621.77       20.41 o
   3   2   3      146.43      162.11        6.05 o
   4   2   3       29.50       30.87        2.22 o
   5   2   3      194.75      190.57        7.77 o
   6   2   3      142.77      132.92        6.01 o
   7   2   3        7.27        5.11        1.97 o
   8   2   3       28.04       29.32        2.63 o
   9   2   3      108.88      110.45        5.84 o
  10   2   3        0.67        0.41        3.27 o
  11   2   3        8.10       10.24        3.26 o
  12   2   3        3.62        6.32        4.25 o
  13   2   3        4.12        4.04        4.28 o
   0   3   3       90.86      105.32        4.16 o
   1   3   3     1553.47     1617.90       51.65 o
   2   3   3       92.54       94.58        4.33 o
   3   3   3      410.86      428.87       15.09 o
   4   3   3       72.64       74.05        3.87 o
   5   3   3      176.76      174.94        7.48 o
   6   3   3       34.18       33.58        2.66 o
   7   3   3       38.59       38.52        2.74 o
   8   3   3      144.98      149.02        6.64 o
   9   3   3       11.55       10.42        2.20 o
  10   3   3        2.32        2.45        2.52 o
  11   3   3       14.72       17.69        3.46 o
  12   3   3        6.62        7.33        3.56 o
  13   3   3        6.37        8.06        5.40 o
   0   4   3      213.89      219.08        8.67 o
   1   4   3      239.04      235.10        9.46 o
   2   4   3      128.76      115.38        5.70 o
   3   4   3       16.34       14.41        2.14 o
   4   4   3      160.31      146.32        6.92 o
   5   4   3      128.89      126.60        5.77 o
   6   4   3       76.52       79.48        4.20 o
   7   4   3       60.10       58.50        3.83 o
   8   4   3       88.59       90.96        4.99 o
   9   4   3       36.60       37.46        3.16 o
  10   4   3       13.95       15.39        2.64 o
  11   4   3        8.70        9.72        3.53 o
  12   4   3        2.87        0.47        4.02 o
   0   5   3      319.71      296.22       12.61 o
   1   5   3      208.22      207.18        8.76 o
   2   5   3      208.53      203.80        8.78 o
   3   5   3       86.24       87.21        4.46 o
   4   5   3       91.01       78.15        5.04 o
   5   5   3      201.79      203.61        8.63 o
   6   5   3       32.32       31.31        3.02 o
   7   5   3       11.46       11.05        2.47 o
   8   5   3      100.47       98.19        5.93 o
   9   5   3       74.27       78.70        4.97 o
  10   5   3        8.26        9.69        2.29 o
  11   5   3        2.89        2.80        3.24 o
  12   5   3       -1.12        2.65        4.79 o
   0   6   3      131.93      123.85        6.52 o
   1   6   3      144.80      142.90        6.87 o
   2   6   3      285.39      269.81       11.84 o
   3   6   3       80.58       81.91        4.60 o
   4   6   3       57.19       55.47        4.06 o
   5   6   3       13.10       13.60        2.65 o
   6   6   3       33.60       36.58        3.31 o
   7   6   3       22.36       22.10        3.20 o
   8   6   3       16.57       18.49        3.20 o
   9   6   3        4.17        3.42        2.98 o
  10   6   3        7.14        8.37        2.93 o
  11   6   3        8.41        9.91        3.52 o
  12   6   3        9.09        9.04        4.98 o
   0   7   3      208.51      193.25        9.31 o
   1   7   3      129.97      126.71        6.95 o
   2   7   3       48.32       47.77        5.01 o
   3   7   3       86.07       91.46        5.05 o
   4   7   3       17.63       19.22        3.19 o
   5   7   3        5.54        4.24        3.41 o
   6   7   3       35.47       32.64        4.68 o
   7   7   3       19.53       19.37        3.39 o
   8   7   3       31.79       32.90        4.26 o
   9   7   3       29.34       28.19        3.86 o
  10   7   3        5.03        3.93        3.20 o
  11   7   3        0.66        0.69        3.61 o
   0   8   3       54.38       60.63        4.34 o
   1   8   3       43.19       42.18        4.08 o
   2   8   3       70.87       65.89        5.03 o
   3   8   3       29.43       29.72        3.60 o
   4   8   3       90.09       83.97        6.21 o
   5   8   3       13.43       13.26        3.70 o
   6   8   3        6.33        5.91        3.52 o
   7   8   3       10.04        8.25        3.60 o
   8   8   3        3.44        2.71        3.68 o
   9   8   3       30.90       31.46        4.70 o
  10   8   3       15.70       10.01        6.93 o
   0   9   3        3.15        2.46        3.20 o
   1   9   3       47.85       49.14        4.71 o
   2   9   3       61.40       59.50        5.13 o
   3   9   3      165.33      172.62        9.60 o
   4   9   3       52.85       51.67        5.10 o
   5   9   3       72.97       72.99        6.52 o
   6   9   3       -0.65        0.23        3.66 o
   7   9   3       24.64       22.78        4.38 o
   8   9   3       35.75       33.19        5.14 o
   9   9   3        2.47        2.35        4.41 o
  10   9   3       20.86       19.19        5.10 o
   0  10   3       63.02       66.70        6.21 o
   1  10   3       80.30       81.45        6.95 o
   2  10   3       13.37       15.46        3.95 o
   3  10   3       19.10       17.02        4.36 o
   4  10   3       15.13       15.04        4.28 o
   5  10   3        9.49        8.95        4.32 o
   6  10   3        2.05        2.20        4.20 o
   7  10   3       79.17       71.02        7.82 o
   8  10   3       17.97       17.46        4.91 o
   9  10   3       23.85       23.11        5.65 o
   0  11   3        4.86        5.65        3.24 o
   1  11   3       46.57       46.89        5.60 o
   2  11   3        2.27        1.85        4.56 o
   3  11   3       13.03       11.16        4.37 o
   4  11   3        9.45       10.59        5.27 o
   5  11   3       10.89       10.24        4.76 o
   6  11   3        4.13        4.29        5.12 o
   7  11   3       14.29       13.97        4.96 o
   8  11   3       25.37       25.15        5.94 o
   0  12   3        6.29        4.62        4.59 o
   1  12   3        4.13        3.35        4.96 o
   2  12   3       29.47       25.35        5.46 o
   3  12   3       19.65       22.49        5.94 o
   4  12   3       -0.54        1.55        4.55 o
   5  12   3       19.97       14.42        6.18 o
   6  12   3       21.50       17.93        6.14 o
   0  13   3        1.40        6.39        6.66 o
   1  13   3        9.69        7.73        5.96 o
   2  13   3        2.66        2.86        5.52 o
   3  13   3        2.80        3.52        5.18 o
   4  13   3        3.05        1.07        6.20 o
   0   0   4        4.86        4.92        1.42 o
   1   0   4      336.74      365.58       12.02 o
   2   0   4      921.31      959.18       31.05 o
   3   0   4       48.05       51.53        2.68 o
   4   0   4       41.67       45.82        2.55 o
   5   0   4      191.51      201.89        7.63 o
   6   0   4        1.32        1.20        2.01 o
   7   0   4      443.68      436.19       16.80 o
   8   0   4        1.25        0.65        2.30 o
   9   0   4      193.37      195.41        9.64 o
  10   0   4        4.67        1.65        3.32 o
  11   0   4       20.79       19.99        3.81 o
  12   0   4       20.18       23.16        4.14 o
  13   0   4        7.30        5.33        3.65 o
   0   1   4      511.51      562.64       17.65 o
   1   1   4     2489.84     2727.38       80.06 o
   2   1   4      283.97      292.83       10.49 o
   3   1   4       95.74      106.69        4.19 o
   4   1   4       53.36       48.34        3.01 o
   5   1   4      263.29      274.07       10.23 o
   6   1   4       59.71       58.41        3.27 o
   7   1   4       38.82       39.76        2.82 o
   8   1   4       79.20       84.42        4.70 o
   9   1   4       49.64       50.11        4.22 o
  10   1   4        2.86        4.44        3.50 o
  11   1   4       33.99       37.34        4.30 o
  12   1   4        3.93        2.19        4.32 o
  13   1   4        3.47        1.87        4.19 o
   0   2   4      244.62      271.50        9.31 o
   1   2   4      569.46      585.25       19.91 o
   2   2   4      732.97      776.30       25.24 o
   3   2   4       53.47       49.72        3.00 o
   4   2   4      257.21      254.37       10.13 o
   5   2   4      193.66      189.22        7.86 o
   6   2   4       38.70       41.08        2.77 o
   7   2   4       19.98       20.03        2.25 o
   8   2   4       72.91       72.96        3.97 o
   9   2   4        5.64        4.42        2.66 o
  10   2   4       68.33       67.60        5.13 o
  11   2   4        9.77        9.11        3.46 o
  12   2   4       19.16       19.71        4.21 o
  13   2   4       19.87       20.76        4.52 o
   0   3   4      151.49      160.02        6.25 o
   1   3   4      437.67      469.26       15.94 o
   2   3   4      327.07      345.06       12.38 o
   3   3   4      310.97      318.49       11.88 o
   4   3   4       78.81       80.65        4.06 o
   5   3   4       15.61       14.66        2.08 o
   6   3   4      105.92      103.24        5.08 o
   7   3   4       21.37       22.12        2.21 o
   8   3   4       15.80       15.18        2.25 o
   9   3   4       25.46       29.52        2.62 o
  10   3   4       22.90       20.87        3.52 o
  11   3   4       -0.44        0.52        2.69 o
  12   3   4        1.17        1.70        3.69 o
  13   3   4        0.08        0.51        4.88 o
   0   4   4       49.72       57.59        3.31 o
   1   4   4      103.90      101.78        5.05 o
   2   4   4      107.19      103.16        5.20 o
   3   4   4      208.80      196.06        8.71 o
   4   4   4      511.57      484.15       18.96 o
   5   4   4       55.04       56.28        3.49 o
   6   4   4      256.29      241.22       10.53 o
   7   4   4        2.67        1.56        2.13 o
   8   4   4       41.04       41.58        3.10 o
   9   4   4       24.71       25.18        2.77 o
  10   4   4        3.50        2.73        2.17 o
  11   4   4        3.37        0.00        3.34 o
  12   4   4        2.18        0.06        5.25 o
   0   5   4      156.36      141.24        6.93 o
   1   5   4       81.57       76.05        4.51 o
   2   5   4      136.36      125.45        6.23 o
   3   5   4      372.37      370.50       14.42 o
   4   5   4        8.10        8.27        2.53 o
   5   5   4      149.77      151.12        6.78 o
   6   5   4      227.59      220.49        9.56 o
   7   5   4       65.58       67.08        4.07 o
   8   5   4       56.61       59.82        4.01 o
   9   5   4       16.71       17.77        3.14 o
  10   5   4        4.22        4.14        2.43 o
  11   5   4        2.92        5.61        3.46 o
  12   5   4        3.10        1.66        4.81 o
   0   6   4      775.59      763.28       27.82 o
   1   6   4       53.40       50.16        3.99 o
   2   6   4       60.05       57.37        4.04 o
   3   6   4       46.20       41.96        3.54 o
   4   6   4      158.52      149.61        7.33 o
   5   6   4        4.37        4.31        2.58 o
   6   6   4        0.25        0.08        2.77 o
   7   6   4       50.19       46.98        4.08 o
   8   6   4       34.83       35.17        3.75 o
   9   6   4       12.27       12.81        3.06 o
  10   6   4       19.30       18.87        3.80 o
  11   6   4        5.64        5.45        3.78 o
  12   6   4        6.41        9.52        4.49 o
   0   7   4       17.80       19.08        3.47 o
   1   7   4       43.44       48.83        3.86 o
   2   7   4        9.81        8.10        2.78 o
   3   7   4       53.42       56.57        4.11 o
   4   7   4      102.48      101.67        5.75 o
   5   7   4       34.80       37.22        3.75 o
   6   7   4      253.80      248.56       12.72 o
   7   7   4        5.02        5.79        2.91 o
   8   7   4       39.62       38.81        4.49 o
   9   7   4        1.05        1.61        3.31 o
  10   7   4        8.67        5.31        4.03 o
  11   7   4       18.04       16.83        4.00 o
   0   8   4        7.88        8.55        3.08 o
   1   8   4       27.14       27.71        3.67 o
   2   8   4       19.44       25.21        3.36 o
   3   8   4       84.43       86.43        5.65 o
   4   8   4       12.08       12.49        3.07 o
   5   8   4       44.11       44.09        4.61 o
   6   8   4       29.12       32.46        4.45 o
   7   8   4       26.33       25.96        4.09 o
   8   8   4       11.42       10.81        3.47 o
   9   8   4       13.66       11.18        4.15 o
  10   8   4       35.00       19.46        7.65 o
   0   9   4       36.68       36.30        4.39 o
   1   9   4       27.55       25.13        4.10 o
   2   9   4      160.17      162.34        9.38 o
   3   9   4       30.78       33.86        4.18 o
   4   9   4       21.44       23.61        3.66 o
   5   9   4       85.34       86.19        7.08 o
   6   9   4       33.28       37.30        4.54 o
   7   9   4       27.63       28.06        4.52 o
   8   9   4       16.64       15.78        4.19 o
   9   9   4       11.30       12.22        4.47 o
  10   9   4        2.21        4.86        4.24 o
   0  10   4       12.91       16.26        3.79 o
   1  10   4       34.11       32.67        4.62 o
   2  10   4       12.43       13.76        3.72 o
   3  10   4       10.76       11.38        3.71 o
   4  10   4        7.12        9.16        4.10 o
   5  10   4       34.47       37.59        5.44 o
   6  10   4        4.98        2.76        4.35 o
   7  10   4       55.82       54.56        6.48 o
   8  10   4       15.21       14.44        5.29 o
   9  10   4       15.34       13.14        5.21 o
   0  11   4        3.96        1.50        4.08 o
   1  11   4       10.58       12.08        3.98 o
   2  11   4       15.18       19.65        4.44 o
   3  11   4        9.85       11.10        4.55 o
   4  11   4       10.93       13.42        5.49 o
   5  11   4       14.27       15.71        4.77 o
   6  11   4       13.25        9.89        6.60 o
   7  11   4       17.68       17.81        5.31 o
   0  12   4        3.46        2.46        3.97 o
   1  12   4       15.58       14.13        4.90 o
   2  12   4        0.82        1.64        4.64 o
   3  12   4        8.36        7.93        5.47 o
   4  12   4       10.04        9.83        5.54 o
   5  12   4        0.94        1.20        5.79 o
   6  12   4        6.02        2.05        5.57 o
   0  13   4       12.75        8.07        5.14 o
   1  13   4        0.08        1.33        5.59 o
   2  13   4        8.76        6.11        5.64 o
   3  13   4        8.46        5.04        5.87 o
   4  13   4        3.37        1.94        6.12 o
   1   0   5      106.70      122.86        4.66 o
   2   0   5     1431.25     1503.49       47.68 o
   3   0   5       78.21       90.13        3.71 o
   4   0   5        4.78        4.32        1.91 o
   5   0   5      122.00      103.25        5.27 o
   6   0   5       93.17       95.55        4.40 o
   7   0   5      144.61      131.27        6.43 o
   8   0   5      113.98      113.94        5.98 o
   9   0   5      102.23      100.73        6.69 o
  10   0   5       92.49      101.90        6.34 o
  11   0   5        5.48        6.24        3.10 o
  12   0   5       12.85       13.19        3.64 o
  13   0   5       64.14       68.48        6.76 o
   0   1   5      199.43      222.44        7.60 o
   1   1   5      107.04      111.60        4.57 o
   2   1   5     1743.38     1845.01       57.17 o
   3   1   5       82.35       89.81        3.90 o
   4   1   5       78.26       77.71        3.94 o
   5   1   5      461.99      415.96       16.87 o
   6   1   5       79.00       83.34        4.04 o
   7   1   5      401.32      384.68       15.17 o
   8   1   5       82.89       84.22        4.67 o
   9   1   5      162.51      158.46        8.31 o
  10   1   5       10.40       11.27        3.30 o
  11   1   5       40.06       44.65        4.65 o
  12   1   5       21.04       20.69        4.21 o
  13   1   5       11.02       10.19        4.48 o
   0   2   5       30.30       30.27        2.38 o
   1   2   5      802.91      880.05       27.38 o
   2   2   5      595.76      629.62       20.83 o
   3   2   5      224.57      204.30        8.88 o
   4   2   5      577.53      563.98       20.65 o
   5   2   5       76.00       73.42        3.90 o
   6   2   5       18.97       17.31        2.23 o
   7   2   5       81.90       83.99        4.30 o
   8   2   5       81.96       91.88        4.28 o
   9   2   5        1.46        1.49        2.29 o
  10   2   5        9.36       10.21        2.98 o
  11   2   5        6.12        7.85        3.11 o
  12   2   5        0.34        0.02        3.80 o
  13   2   5       43.69       40.60        6.31 o
   0   3   5        0.47        0.41        1.98 o
   1   3   5        4.00        2.75        2.15 o
   2   3   5       30.24       26.24        2.59 o
   3   3   5      510.43      529.94       18.75 o
   4   3   5      608.04      597.95       21.97 o
   5   3   5      276.93      254.71       10.93 o
   6   3   5       16.88       15.97        2.06 o
   7   3   5       65.42       67.87        3.77 o
   8   3   5       28.62       30.99        2.65 o
   9   3   5       15.52       15.32        2.38 o
  10   3   5        1.69        1.63        2.49 o
  11   3   5       17.02       17.18        3.62 o
  12   3   5       14.63       16.48        4.61 o
   0   4   5      184.27      176.94        8.00 o
   1   4   5      506.16      513.94       18.53 o
   2   4   5       55.98       54.58        3.60 o
   3   4   5      137.71      139.08        6.18 o
   4   4   5       59.75       58.07        3.72 o
   5   4   5       66.17       58.27        3.89 o
   6   4   5      246.12      238.92       10.02 o
   7   4   5        1.14        1.19        2.20 o
   8   4   5       33.95       34.27        2.85 o
   9   4   5        1.20        0.64        2.28 o
  10   4   5       16.97       17.43        2.58 o
  11   4   5       22.35       21.23        3.77 o
  12   4   5        4.66        1.59        3.62 o
   0   5   5       17.64       16.15        2.64 o
   1   5   5       15.95       16.71        2.73 o
   2   5   5      109.22      107.89        5.59 o
   3   5   5      339.86      317.02       13.39 o
   4   5   5       45.45       44.45        3.20 o
   5   5   5       36.40       36.75        3.08 o
   6   5   5       18.57       19.64        2.62 o
   7   5   5       28.96       25.10        3.63 o
   8   5   5        0.38        0.03        2.25 o
   9   5   5        1.30        0.85        2.28 o
  10   5   5       15.62       16.02        2.67 o
  11   5   5        4.32        5.48        4.43 o
  12   5   5       18.82       20.22        5.25 o
   0   6   5       -0.02        0.16        2.52 o
   1   6   5      178.05      151.88        7.96 o
   2   6   5       44.09       42.08        3.66 o
   3   6   5      190.73      193.85        8.34 o
   4   6   5       99.77       95.05        5.39 o
   5   6   5       49.40       48.24        3.64 o
   6   6   5      122.15      117.48        6.69 o
   7   6   5       43.28       46.70        3.95 o
   8   6   5        0.15        0.17        3.73 o
   9   6   5       22.48       22.51        3.42 o
  10   6   5        6.43        4.43        3.57 o
  11   6   5        5.16        2.56        3.77 o
   0   7   5      138.60      135.87        6.95 o
   1   7   5       37.19       39.82        4.27 o
   2   7   5       45.00       44.30        3.91 o
   3   7   5        7.91        6.97        2.89 o
   4   7   5       89.00       87.69        5.57 o
   5   7   5      135.60      132.37        7.43 o
   6   7   5       82.53       87.01        5.80 o
   7   7   5       41.70       43.99        4.30 o
   8   7   5       27.72       26.23        4.05 o
   9   7   5        0.57        0.84        2.81 o
  10   7   5       24.67       19.52        5.00 o
  11   7   5        2.51        0.09        4.14 o
   0   8   5      221.05      202.76       10.59 o
   1   8   5       88.77       85.38        5.83 o
   2   8   5       23.08       22.02        3.69 o
   3   8   5       84.98       84.46        5.86 o
   4   8   5      145.94      146.10        8.05 o
   5   8   5       12.57       13.13        3.64 o
   6   8   5      107.14      107.09        7.24 o
   7   8   5        4.76        4.04        3.58 o
   8   8   5        9.15        8.41        3.59 o
   9   8   5        7.96        9.26        3.85 o
  10   8   5        3.79        0.10        4.84 o
   0   9   5       13.12       13.11        3.40 o
   1   9   5       87.59       90.01        6.42 o
   2   9   5      106.78      106.34        7.16 o
   3   9   5       29.41       30.31        4.12 o
   4   9   5       88.67       89.34        6.41 o
   5   9   5       28.86       30.19        5.14 o
   6   9   5       17.44       17.57        3.97 o
   7   9   5        1.36        1.09        4.16 o
   8   9   5       14.69       12.78        4.54 o
   9   9   5       23.96        6.62        7.21 o
   0  10   5      149.50      150.09       10.03 o
   1  10   5       10.10       11.19        3.61 o
   2  10   5       50.55       53.48        5.54 o
   3  10   5       10.16       10.89        3.46 o
   4  10   5       51.78       55.02        5.52 o
   5  10   5        3.21        1.84        4.68 o
   6  10   5        8.33        8.37        4.49 o
   7  10   5       55.96       57.16        6.77 o
   8  10   5       -2.16        0.81        4.12 o
   9  10   5       -1.69        0.25        4.39 o
   0  11   5       -1.16        0.48        4.02 o
   1  11   5        2.57        2.36        4.28 o
   2  11   5       48.69       46.65        6.48 o
   3  11   5        6.03        4.15        4.12 o
   4  11   5        3.05        3.87        4.95 o
   5  11   5        4.70        2.65        4.99 o
   6  11   5       11.18       11.64        4.85 o
   7  11   5        1.33        2.25        5.22 o
   0  12   5       -0.29        0.35        4.53 o
   1  12   5        8.25        7.34        5.44 o
   2  12   5       13.50       12.85        5.27 o
   3  12   5        2.25        2.24        6.36 o
   4  12   5        5.06        3.24        5.88 o
   5  12   5       16.05       14.47        5.73 o
   6  12   5        5.10        1.09        6.40 o
   0  13   5        7.80        4.11        4.60 o
   1  13   5       15.22       11.30        5.95 o
   2  13   5       12.27       11.24        5.85 o
   3  13   5        4.05        3.33        6.17 o
   0   0   6      198.86      223.54        7.64 o
   1   0   6      817.49      849.26       28.25 o
   2   0   6      246.49      250.83        9.57 o
   3   0   6       17.90       17.94        2.21 o
   4   0   6      156.36      158.26        6.60 o
   5   0   6      397.36      356.13       14.81 o
   6   0   6       30.01       29.39        2.51 o
   7   0   6       53.44       58.68        3.42 o
   8   0   6      145.68      147.28        6.99 o
   9   0   6      363.78      364.08       15.84 o
  10   0   6       20.11       18.69        3.41 o
  11   0   6      113.79      119.09        7.85 o
  12   0   6        4.44        3.95        3.94 o
  13   0   6       10.23       11.18        4.88 o
   0   1   6      199.07      218.29        7.82 o
   1   1   6     1672.23     1772.74       54.83 o
   2   1   6      464.94      453.78       16.45 o
   3   1   6       99.96       85.73        4.50 o
   4   1   6      174.14      170.58        7.17 o
   5   1   6      277.28      278.80       10.95 o
   6   1   6       62.23       58.91        3.50 o
   7   1   6       17.57       14.80        2.24 o
   8   1   6        6.32        7.97        1.94 o
   9   1   6       25.19       27.05        2.87 o
  10   1   6       14.05       17.90        3.27 o
  11   1   6        9.34       11.24        3.45 o
  12   1   6       28.04       28.74        5.02 o
  13   1   6       78.02       83.97        7.96 o
   0   2   6      626.87      658.52       21.97 o
   1   2   6      702.45      732.90       24.38 o
   2   2   6       13.60       13.69        2.02 o
   3   2   6      216.44      216.76        8.68 o
   4   2   6      213.45      207.68        8.73 o
   5   2   6      118.09      101.73        5.39 o
   6   2   6      268.30      264.13       10.68 o
   7   2   6       11.79       11.54        2.13 o
   8   2   6       19.91       20.06        2.32 o
   9   2   6      116.44      114.99        6.03 o
  10   2   6       23.02       21.66        3.38 o
  11   2   6       31.80       34.34        4.12 o
  12   2   6        3.10        1.53        4.02 o
  13   2   6        2.19        6.46        5.94 o
   0   3   6      102.28      104.44        4.80 o
   1   3   6       95.60       92.94        4.66 o
   2   3   6       51.60       52.80        3.21 o
   3   3   6       59.74       55.81        3.46 o
   4   3   6      128.00      128.70        5.85 o
   5   3   6       85.67       87.24        4.45 o
   6   3   6       19.39       15.34        2.31 o
   7   3   6      235.35      228.28        9.88 o
   8   3   6       13.26       13.96        2.36 o
   9   3   6       22.11       23.47        2.73 o
  10   3   6        3.13        4.38        2.69 o
  11   3   6        5.39        5.00        3.19 o
  12   3   6        5.06        3.34        3.65 o
   0   4   6      565.51      571.05       20.20 o
   1   4   6      381.27      370.38       14.48 o
   2   4   6       10.25       11.22        2.28 o
   3   4   6       53.53       54.24        3.53 o
   4   4   6       42.13       42.14        3.17 o
   5   4   6       85.94       81.30        4.64 o
   6   4   6       10.81       10.45        2.16 o
   7   4   6       95.23       95.06        5.08 o
   8   4   6       12.59       13.52        2.40 o
   9   4   6       16.47       17.60        2.79 o
  10   4   6        1.51        0.41        2.92 o
  11   4   6       -1.60        0.58        3.11 o
  12   4   6        2.76        0.71        5.48 o
   0   5   6       28.50       24.47        3.05 o
   1   5   6      242.23      238.51        9.89 o
   2   5   6      110.34      106.95        5.54 o
   3   5   6      126.78      131.43        6.28 o
   4   5   6      198.48      197.74        8.56 o
   5   5   6       62.88       68.38        3.97 o
   6   5   6       10.07       10.10        2.41 o
   7   5   6       39.64       38.39        4.23 o
   8   5   6       11.75       12.23        2.65 o
   9   5   6        6.17        6.00        2.61 o
  10   5   6        1.06        1.03        2.87 o
  11   5   6        0.73        0.83        3.93 o
  12   5   6        4.70        7.02        5.43 o
   0   6   6        3.66        3.08        2.61 o
   1   6   6      160.78      158.44        7.44 o
   2   6   6      157.20      154.27        7.39 o
   3   6   6      142.58      124.04        7.16 o
   4   6   6       16.77       15.69        2.90 o
   5   6   6       71.04       70.24        4.56 o
   6   6   6       52.45       49.74        4.02 o
   7   6   6       41.15       41.03        3.91 o
   8   6   6       16.85       16.44        3.20 o
   9   6   6        1.70        1.00        2.95 o
  10   6   6        2.57        3.89        3.05 o
  11   6   6        3.85        4.93        3.68 o
   0   7   6       21.59       22.41        3.03 o
   1   7   6      136.73      128.72        7.09 o
   2   7   6       16.10       14.93        3.09 o
   3   7   6      127.85      131.02        6.77 o
   4   7   6        5.15        4.40        2.76 o
   5   7   6       92.32       91.94        5.85 o
   6   7   6       23.56       25.14        3.56 o
   7   7   6        7.76        7.23        3.19 o
   8   7   6       23.43       24.87        4.24 o
   9   7   6        9.11        8.00        3.65 o
  10   7   6        5.13        1.52        3.79 o
  11   7   6        3.44        1.57        5.63 o
   0   8   6      182.22      182.88        9.40 o
   1   8   6      194.91      199.55        9.92 o
   2   8   6      187.96      182.53        9.81 o
   3   8   6       15.04       14.33        3.95 o
   4   8   6       17.29       18.54        3.62 o
   5   8   6       53.69       64.19        5.03 o
   6   8   6       14.12       15.21        3.51 o
   7   8   6       12.02       12.64        3.58 o
   8   8   6        7.14        7.01        4.12 o
   9   8   6       20.52       17.42        4.51 o
  10   8   6        8.71        6.40        4.29 o
   0   9   6       58.72       61.56        5.52 o
   1   9   6       73.21       75.53        5.82 o
   2   9   6       37.58       41.84        4.68 o
   3   9   6       39.30       38.55        4.49 o
   4   9   6       40.46       40.96        4.56 o
   5   9   6       38.55       35.78        4.85 o
   6   9   6       56.17       56.48        5.74 o
   7   9   6        9.70        8.45        3.97 o
   8   9   6       13.51       13.44        4.24 o
   9   9   6       23.85       22.38        5.03 o
   0  10   6       28.44       30.59        4.77 o
   1  10   6       29.03       35.11        4.63 o
   2  10   6       32.80       37.77        4.74 o
   3  10   6        7.70        6.89        3.86 o
   4  10   6       10.18        9.85        3.85 o
   5  10   6        2.05        3.12        4.44 o
   6  10   6        2.02        0.49        4.61 o
   7  10   6        1.89        0.47        4.62 o
   8  10   6        0.20        1.74        4.18 o
   0  11   6       12.96       15.62        3.96 o
   1  11   6       25.37       23.01        4.71 o
   2  11   6       17.14       15.20        4.45 o
   3  11   6       -0.66        0.82        4.25 o
   4  11   6        2.43        3.23        4.67 o
   5  11   6       11.01       11.81        5.69 o
   6  11   6        8.93       10.50        4.85 o
   7  11   6       -1.84        0.71        5.51 o
   0  12   6       12.72       13.03        4.55 o
   1  12   6        4.69        5.28        4.43 o
   2  12   6        5.07        5.23        4.49 o
   3  12   6        0.65        0.37        5.06 o
   4  12   6        5.35        3.91        5.76 o
   5  12   6        9.31        2.69        7.44 o
   6  12   6        2.99        0.90        5.94 o
   0  13   6       -0.32        1.28        5.44 o
   1  13   6       15.88       16.97        6.30 o
   2  13   6       14.69       14.62        6.46 o
   3  13   6        3.27        1.34        6.59 o
   1   0   7       11.54       13.49        1.98 o
   2   0   7       10.84        8.78        2.02 o
   3   0   7        3.54        4.48        2.10 o
   4   0   7       30.04       32.17        2.56 o
   5   0   7      262.08      271.15       10.17 o
   6   0   7        1.66        1.04        2.54 o
   7   0   7        9.98       10.69        1.92 o
   8   0   7       69.89       76.11        3.80 o
   9   0   7       44.29       45.90        3.58 o
  10   0   7       68.57       63.32        4.81 o
  11   0   7        1.96        2.98        3.49 o
  12   0   7        4.91        5.06        3.65 o
  13   0   7        7.74        7.57        4.77 o
   0   1   7      667.64      713.47       23.28 o
   1   1   7      216.05      235.54        8.43 o
   2   1   7      583.76      566.96       20.84 o
   3   1   7      346.03      336.22       13.07 o
   4   1   7       71.49       75.76        3.81 o
   5   1   7       61.11       60.83        3.50 o
   6   1   7       80.39       75.10        4.18 o
   7   1   7       49.82       47.97        3.32 o
   8   1   7      132.38      137.97        6.15 o
   9   1   7       62.75       66.37        4.34 o
  10   1   7       35.32       36.34        3.90 o
  11   1   7       10.34        9.75        3.06 o
  12   1   7        4.61        3.25        4.29 o
  13   1   7        1.95        3.27        4.88 o
   0   2   7      122.74      118.45        5.60 o
   1   2   7      100.40      105.60        4.70 o
   2   2   7      154.77      148.87        6.50 o
   3   2   7      113.49      104.09        5.22 o
   4   2   7       98.87       99.04        4.74 o
   5   2   7       91.10       91.65        4.58 o
   6   2   7       12.84       13.28        2.04 o
   7   2   7      150.70      151.07        6.80 o
   8   2   7      167.72      174.18        7.66 o
   9   2   7       16.40       17.04        2.42 o
  10   2   7        8.82       10.35        2.45 o
  11   2   7       20.80       23.30        3.73 o
  12   2   7        3.35        5.16        3.68 o
   0   3   7      135.40      126.86        6.13 o
   1   3   7      144.37      134.59        6.48 o
   2   3   7      191.30      184.51        7.91 o
   3   3   7      188.74      192.13        7.82 o
   4   3   7       99.19       94.38        4.99 o
   5   3   7      174.56      176.48        7.55 o
   6   3   7      105.78      109.74        5.30 o
   7   3   7       11.24       11.79        2.20 o
   8   3   7       28.78       32.08        2.99 o
   9   3   7       61.31       65.16        4.05 o
  10   3   7       15.23       15.95        2.70 o
  11   3   7       11.90       11.97        3.59 o
  12   3   7        0.07        0.29        3.89 o
   0   4   7     1806.36     1714.40       59.98 o
   1   4   7       10.07       10.14        2.34 o
   2   4   7      544.19      504.50       19.78 o
   3   4   7       11.74       10.16        2.45 o
   4   4   7       96.60       94.63        5.09 o
   5   4   7        1.95        1.87        2.11 o
   6   4   7        9.42       10.72        2.29 o
   7   4   7      195.61      189.11        8.88 o
   8   4   7        8.78       10.53        2.43 o
   9   4   7        1.37        0.41        2.18 o
  10   4   7        8.00        8.00        2.80 o
  11   4   7       -1.71        0.72        3.71 o
  12   4   7        8.64       11.98        4.52 o
   0   5   7      169.24      174.71        7.45 o
   1   5   7       21.83       24.47        3.63 o
   2   5   7       79.72       80.45        4.65 o
   3   5   7       18.41       20.42        2.56 o
   4   5   7      409.03      378.43       15.71 o
   5   5   7       34.80       31.93        3.26 o
   6   5   7       81.34       73.68        4.77 o
   7   5   7       46.90       50.88        3.65 o
   8   5   7        6.94        8.69        2.66 o
   9   5   7       19.74       20.76        3.14 o
  10   5   7       12.94       13.01        2.84 o
  11   5   7       20.28       17.99        3.89 o
  12   5   7       33.33       26.80        5.95 o
   0   6   7       44.43       37.40        3.94 o
   1   6   7      154.63      136.55       11.61 o
   2   6   7       95.76       83.03        7.01 o
   3   6   7        9.75       10.74        2.50 o
   4   6   7       21.32       22.68        3.11 o
   5   6   7       78.94       82.95        4.88 o
   6   6   7       78.95       77.34        5.11 o
   7   6   7      139.33      127.13        7.58 o
   8   6   7       29.92       29.00        3.54 o
   9   6   7       16.10       13.14        3.00 o
  10   6   7        1.63        1.95        3.33 o
  11   6   7        7.74        3.67        4.58 o
   0   7   7       64.98       66.26        4.57 o
   1   7   7      170.74      162.69        8.41 o
   2   7   7       38.63       37.65        3.70 o
   3   7   7       -1.43        0.07        2.65 o
   4   7   7       69.75       67.29        4.99 o
   5   7   7       89.09       86.27        5.99 o
   6   7   7       18.69       18.56        3.38 o
   7   7   7       15.83       18.02        3.49 o
   8   7   7        5.43        3.99        3.27 o
   9   7   7        6.61        5.64        3.63 o
  10   7   7       17.70       15.77        4.35 o
  11   7   7       13.99       11.74        4.45 o
   0   8   7        6.96        7.30        3.75 o
   1   8   7        0.62        0.07        2.71 o
   2   8   7      192.64      189.02       10.00 o
   3   8   7       17.47       16.93        3.67 o
   4   8   7       40.67       39.60        4.18 o
   5   8   7       26.23       26.88        3.97 o
   6   8   7       39.82       40.75        4.94 o
   7   8   7       87.18       87.01        6.46 o
   8   8   7       10.99        9.73        3.87 o
   9   8   7        5.50        6.56        3.79 o
  10   8   7        6.16        3.95        4.32 o
   0   9   7       55.26       52.68        5.41 o
   1   9   7       18.03       23.01        3.87 o
   2   9   7        7.35        7.87        3.95 o
   3   9   7      120.23      111.47        8.13 o
   4   9   7       27.73       30.36        4.13 o
   5   9   7       73.69       78.14        6.46 o
   6   9   7        7.31        2.57        7.06 o
   7   9   7       21.15       22.51        4.69 o
   8   9   7        4.57        3.65        4.85 o
   9   9   7        8.30        6.70        5.79 o
   0  10   7       59.35       72.12        6.26 o
   1  10   7       15.56       18.87        4.05 o
   2  10   7        8.40        8.72        3.78 o
   3  10   7        2.10        1.08        3.89 o
   4  10   7       27.75       29.45        4.55 o
   5  10   7        3.53        3.96        4.27 o
   6  10   7       46.76       53.98        5.86 o
   7  10   7        3.95        2.56        5.12 o
   8  10   7       12.45        7.22        4.94 o
   0  11   7       18.54       16.27        4.59 o
   1  11   7        5.47        6.47        3.94 o
   2  11   7        3.80        6.71        4.07 o
   3  11   7        0.13        0.51        5.13 o
   4  11   7        7.62        6.01        5.12 o
   5  11   7       -1.39        1.29        4.36 o
   6  11   7        2.21        1.43        5.65 o
   7  11   7        5.46        5.50        5.05 o
   0  12   7        1.95        0.97        3.99 o
   1  12   7        5.17        5.62        4.17 o
   2  12   7       29.35       28.70        5.96 o
   3  12   7       17.69       15.87        5.89 o
   4  12   7       12.46        5.56        5.91 o
   5  12   7       10.24        6.40        5.24 o
   0  13   7        4.14        0.18        4.83 o
   1  13   7       12.53       10.22        6.03 o
   2  13   7       11.12        4.84        6.50 o
   3  13   7        1.05        0.77        5.57 o
   0   0   8      290.13      309.65       10.94 o
   1   0   8      206.13      195.58        8.52 o
   2   0   8      317.06      321.81       12.18 o
   3   0   8      120.91      117.18        5.66 o
   4   0   8        2.49        1.61        2.43 o
   5   0   8       37.70       36.77        2.79 o
   6   0   8        2.28        2.33        1.97 o
   7   0   8        0.28        0.01        1.89 o
   8   0   8       28.45       32.00        2.83 o
   9   0   8        0.18        0.24        2.10 o
  10   0   8       24.14       26.13        3.11 o
  11   0   8       33.47       33.75        4.40 o
  12   0   8        0.88        0.92        4.16 o
   0   1   8     1354.59     1417.16       45.64 o
   1   1   8       62.18       58.53        3.48 o
   2   1   8       88.05       77.70        4.35 o
   3   1   8       43.92       42.37        3.00 o
   4   1   8       52.65       53.90        3.36 o
   5   1   8      177.52      172.61        7.66 o
   6   1   8       37.40       39.91        2.88 o
   7   1   8      161.26      151.36        7.10 o
   8   1   8       71.29       67.76        4.25 o
   9   1   8       45.71       53.44        3.61 o
  10   1   8        0.33        0.09        2.53 o
  11   1   8       65.46       69.53        5.83 o
  12   1   8       15.00       15.36        4.27 o
   0   2   8      254.60      245.47        9.99 o
   1   2   8      655.24      637.98       23.10 o
   2   2   8      475.12      480.05       17.32 o
   3   2   8       66.00       64.29        3.83 o
   4   2   8      169.36      163.22        7.25 o
   5   2   8       67.70       59.35        3.80 o
   6   2   8      127.91      117.82        6.13 o
   7   2   8        4.88        5.61        2.03 o
   8   2   8       16.99       18.47        2.52 o
   9   2   8       26.56       26.99        2.81 o
  10   2   8        5.18        5.28        2.18 o
  11   2   8       48.39       46.77        5.02 o
  12   2   8        6.40        9.48        3.86 o
   0   3   8      753.01      691.08       26.51 o
   1   3   8      438.41      430.60       16.16 o
   2   3   8     2501.59     2327.73       81.78 o
   3   3   8      239.64      228.72        9.88 o
   4   3   8       20.36       19.99        2.47 o
   5   3   8       61.54       63.27        3.77 o
   6   3   8      148.01      154.39        6.87 o
   7   3   8       45.18       48.72        3.37 o
   8   3   8        4.20        5.80        2.13 o
   9   3   8       11.68       12.36        2.35 o
  10   3   8       19.80       21.43        2.72 o
  11   3   8        3.87        4.62        3.48 o
  12   3   8       -0.18        0.18        3.79 o
   0   4   8      127.86      118.88        6.07 o
   1   4   8       47.13       46.06        3.49 o
   2   4   8      203.49      187.71        8.53 o
   3   4   8      342.35      329.23       13.30 o
   4   4   8       85.89       80.97        4.72 o
   5   4   8        8.47        9.23        2.23 o
   6   4   8      192.70      189.70        8.45 o
   7   4   8       18.91       19.29        2.63 o
   8   4   8       66.12       66.56        4.39 o
   9   4   8       57.58       57.47        4.27 o
  10   4   8        6.98        8.19        2.63 o
  11   4   8        5.91        4.07        3.74 o
  12   4   8       17.68       22.43        5.20 o
   0   5   8       10.34        7.53        2.50 o
   1   5   8      196.25      183.00        8.88 o
   2   5   8      650.93      609.54       23.53 o
   3   5   8       76.38       74.33        4.45 o
   4   5   8        7.09        5.42        2.39 o
   5   5   8      130.27      115.30        6.60 o
   6   5   8       95.59      101.06        5.41 o
   7   5   8       22.59       22.44        3.08 o
   8   5   8        7.65        8.80        2.56 o
   9   5   8       12.73       14.19        2.71 o
  10   5   8        7.62        6.28        3.02 o
  11   5   8        2.66        3.30        3.34 o
  12   5   8       -0.10        1.07        6.11 o
   0   6   8      217.98      212.46        9.42 o
   1   6   8      215.06      208.58        9.39 o
   2   6   8       19.06       19.12        3.71 o
   3   6   8       18.46       17.61        2.94 o
   4   6   8       12.77       13.41        2.81 o
   5   6   8       85.91       87.17        5.44 o
   6   6   8       23.28       23.12        3.41 o
   7   6   8       31.29       31.09        3.64 o
   8   6   8        2.96        2.53        2.75 o
   9   6   8       23.08       25.83        3.31 o
  10   6   8        1.05        0.72        3.66 o
  11   6   8       19.34       19.24        4.05 o
   0   7   8        6.50        7.56        3.06 o
   1   7   8       31.75       29.77        3.93 o
   2   7   8      160.69      155.60        8.16 o
   3   7   8       58.61       59.49        4.43 o
   4   7   8      148.53      151.36        8.64 o
   5   7   8       32.29       34.33        4.09 o
   6   7   8       53.57       55.35        4.86 o
   7   7   8       68.65       72.09        5.29 o
   8   7   8       10.18        9.10        3.48 o
   9   7   8        7.19        8.44        3.57 o
  10   7   8       12.99       10.66        6.04 o
  11   7   8        4.34        4.65        4.13 o
   0   8   8       22.36       20.52        3.58 o
   1   8   8       95.28      100.04        6.28 o
   2   8   8        1.87        3.22        3.00 o
   3   8   8      128.98      133.84        7.78 o
   4   8   8       49.70       55.09        4.69 o
   5   8   8      345.49      341.83       17.14 o
   6   8   8       11.19       12.05        3.81 o
   7   8   8       56.45       57.32        5.54 o
   8   8   8       13.53       13.78        3.86 o
   9   8   8        0.14        0.07        4.39 o
  10   8   8        2.90        4.41        4.07 o
   0   9   8        8.81        5.31        3.88 o
   1   9   8       12.84       13.81        3.74 o
   2   9   8       20.64       21.29        4.12 o
   3   9   8        0.12        0.15        3.80 o
   4   9   8        6.26        9.49        3.91 o
   5   9   8       15.61       13.87        3.93 o
   6   9   8       55.24       58.71        5.79 o
   7   9   8       23.85       24.36        4.63 o
   8   9   8       -2.39        1.13        4.84 o
   9   9   8        7.75        5.98        6.61 o
   0  10   8        2.33        0.22        4.51 o
   1  10   8        1.83        1.44        4.42 o
   2  10   8        7.05        9.68        4.16 o
   3  10   8       25.03       25.41        4.57 o
   4  10   8       23.57       25.16        4.37 o
   5  10   8       15.85       18.89        4.75 o
   6  10   8        1.44        0.24        5.22 o
   7  10   8        8.53        5.88        4.32 o
   8  10   8        0.21        1.99        6.03 o
   0  11   8       -1.13        0.29        4.42 o
   1  11   8        6.20        9.24        4.17 o
   2  11   8       10.68       10.55        3.92 o
   3  11   8       13.20       13.87        4.39 o
   4  11   8        0.59        0.61        4.68 o
   5  11   8        0.78        1.13        4.88 o
   6  11   8        3.34        0.79        4.24 o
   7  11   8        4.69        0.06        5.41 o
   0  12   8        8.89        9.05        4.80 o
   1  12   8        5.37        2.97        4.60 o
   2  12   8        5.15        2.19        5.35 o
   3  12   8        5.36        5.87        4.82 o
   4  12   8        8.17        7.00        5.57 o
   5  12   8        7.47        6.25        5.55 o
   0  13   8        2.03        1.29        4.97 o
   1  13   8        7.49        7.79        6.76 o
   2  13   8        5.90        5.23        5.42 o
   1   0   9       19.90       21.71        2.48 o
   2   0   9       65.38       61.09        3.64 o
   3   0   9      255.58      242.50       10.54 o
   4   0   9       11.13       10.48        2.27 o
   5   0   9      138.63      148.38        6.45 o
   6   0   9        6.66        7.58        2.20 o
   7   0   9      141.15      139.77        6.69 o
   8   0   9       39.37       38.69        3.22 o
   9   0   9       85.55       85.98        4.86 o
  10   0   9        0.98        0.38        2.68 o
  11   0   9        7.56        8.29        3.11 o
  12   0   9       14.36       14.23        4.12 o
   0   1   9      120.07      114.74        5.62 o
   1   1   9      199.96      207.89        8.21 o
   2   1   9      190.75      185.36        8.00 o
   3   1   9      258.35      250.89       10.35 o
   4   1   9      101.20       92.49        5.07 o
   5   1   9       73.82       78.94        4.17 o
   6   1   9      213.78      201.90        8.97 o
   7   1   9        4.99        5.90        2.22 o
   8   1   9        4.23        3.81        2.19 o
   9   1   9       12.87       12.74        2.42 o
  10   1   9       25.47       29.04        3.80 o
  11   1   9       27.96       30.48        3.99 o
  12   1   9        3.48        1.61        4.02 o
   0   2   9     2320.65     2257.41       76.18 o
   1   2   9      330.78      325.73       12.68 o
   2   2   9      374.87      348.83       14.00 o
   3   2   9      241.18      243.91        9.72 o
   4   2   9      158.46      154.24        7.09 o
   5   2   9       77.13       76.53        4.27 o
   6   2   9        6.59        5.72        2.03 o
   7   2   9        5.62        6.80        1.93 o
   8   2   9       86.54       90.18        4.86 o
   9   2   9       74.41       74.77        4.46 o
  10   2   9        9.17        8.55        2.58 o
  11   2   9        2.77        2.44        3.62 o
  12   2   9       10.43        8.41        3.93 o
   0   3   9      111.87       98.44        5.65 o
   1   3   9      797.14      735.76       28.18 o
   2   3   9      127.36      119.19        5.96 o
   3   3   9      181.92      176.93        7.75 o
   4   3   9      159.94      158.44        7.25 o
   5   3   9       64.77       60.06        3.92 o
   6   3   9       67.37       66.49        4.06 o
   7   3   9        4.48        3.43        2.13 o
   8   3   9      129.55      127.74        6.72 o
   9   3   9        7.30        7.05        2.44 o
  10   3   9        5.73        7.02        3.24 o
  11   3   9       11.13       13.65        3.40 o
  12   3   9        6.47        3.60        4.27 o
   0   4   9     1832.30     1714.65       60.66 o
   1   4   9        0.45        1.95        2.58 o
   2   4   9      233.63      214.00        9.75 o
   3   4   9       67.65       64.67        4.09 o
   4   4   9      237.05      238.68       10.01 o
   5   4   9       33.28       31.39        3.20 o
   6   4   9      245.21      238.52       10.36 o
   7   4   9       83.71       87.05        5.14 o
   8   4   9      107.45      114.87        6.10 o
   9   4   9       16.04       15.41        2.80 o
  10   4   9        5.98        6.64        3.28 o
  11   4   9       12.80       11.94        4.36 o
  12   4   9        3.19        4.11        4.94 o
   0   5   9      155.93      160.99        7.45 o
   1   5   9      253.97      259.41       10.47 o
   2   5   9       85.76       82.80        5.01 o
   3   5   9      130.71      121.70        6.40 o
   4   5   9       19.71       19.92        2.70 o
   5   5   9       14.01       15.60        2.82 o
   6   5   9       72.53       72.54        4.78 o
   7   5   9      123.68      125.34        6.70 o
   8   5   9      169.80      152.23        8.83 o
   9   5   9        5.09        5.98        2.72 o
  10   5   9       17.83       18.56        3.18 o
  11   5   9       16.01       21.09        4.70 o
   0   6   9       14.39       15.03        2.89 o
   1   6   9       51.51       48.92        4.10 o
   2   6   9       84.09       83.68        5.05 o
   3   6   9       86.77       84.03        5.31 o
   4   6   9       49.85       50.28        4.14 o
   5   6   9       21.10       22.10        3.07 o
   6   6   9       16.62       19.71        3.14 o
   7   6   9       68.86       70.38        5.05 o
   8   6   9        2.44        3.08        2.64 o
   9   6   9        6.19        4.99        3.35 o
  10   6   9        8.71        8.39        4.06 o
  11   6   9        2.37        2.67        3.88 o
   0   7   9       12.49       13.56        3.34 o
   1   7   9      233.49      230.00       10.81 o
   2   7   9       17.17       17.35        3.15 o
   3   7   9       15.88       14.80        3.29 o
   4   7   9       35.74       37.48        3.85 o
   5   7   9       90.15       89.86        6.12 o
   6   7   9        6.73        5.98        3.13 o
   7   7   9       24.32       27.97        3.68 o
   8   7   9        8.60        9.53        3.52 o
   9   7   9       11.49        8.41        3.87 o
  10   7   9       17.68        9.90        6.86 o
   0   8   9        3.53        5.20        3.26 o
   1   8   9       88.19       90.63        6.26 o
   2   8   9       36.76       41.34        4.18 o
   3   8   9       38.26       41.13        4.50 o
   4   8   9       30.38       30.12        4.24 o
   5   8   9        6.99        5.28        3.49 o
   6   8   9        4.40        5.59        3.08 o
   7   8   9       58.65       56.16        5.76 o
   8   8   9       15.54       15.32        4.18 o
   9   8   9        2.47        2.53        3.68 o
  10   8   9       28.50       28.89        4.95 o
   0   9   9        4.51        4.59        3.80 o
   1   9   9      241.22      244.34       14.27 o
   2   9   9       19.97       18.22        4.21 o
   3   9   9       35.23       39.55        4.68 o
   4   9   9       50.53       61.34        5.28 o
   5   9   9       37.80       36.33        4.99 o
   6   9   9        1.78        0.30        3.93 o
   7   9   9        3.93        2.54        3.93 o
   8   9   9       14.57       13.11        4.54 o
   9   9   9       10.11        6.15        4.39 o
   0  10   9       13.41       14.96        4.12 o
   1  10   9       23.31       26.00        4.54 o
   2  10   9        0.69        1.69        4.12 o
   3  10   9        5.33        7.24        3.85 o
   4  10   9       11.59       11.98        4.28 o
   5  10   9        8.59        7.32        4.40 o
   6  10   9        9.57        7.93        5.98 o
   7  10   9        2.91        2.19        5.00 o
   8  10   9        4.45        3.09        4.38 o
   0  11   9       45.80       42.39        6.63 o
   1  11   9        4.80        3.97        5.84 o
   2  11   9        7.32        7.76        3.64 o
   3  11   9        0.10        0.17        4.81 o
   4  11   9       19.46       16.84        5.84 o
   5  11   9        4.15        4.72        5.73 o
   6  11   9        0.70        0.41        4.69 o
   7  11   9       15.42       14.58        6.15 o
   0  12   9       -0.07        0.19        4.85 o
   1  12   9       14.22       15.74        5.19 o
   2  12   9       30.10       28.14        6.48 o
   3  12   9        7.84        7.43        5.18 o
   4  12   9       -0.31        0.29        6.37 o
   5  12   9        5.60        2.27        5.89 o
   0  13   9       10.97        8.39        5.89 o
   1  13   9        0.77        0.13        6.16 o
   0   0  10      222.64      239.05        8.98 o
   1   0  10       27.53       25.44        2.82 o
   2   0  10      394.77      375.78       15.13 o
   3   0  10      116.57      120.03        5.86 o
   4   0  10       28.93       28.77        2.67 o
   5   0  10        7.08        5.16        2.42 o
   6   0  10       63.62       62.67        3.87 o
   7   0  10       31.69       30.31        3.04 o
   8   0  10        2.13        1.62        2.23 o
   9   0  10        7.68        7.09        2.54 o
  10   0  10       -0.94        0.49        3.27 o
  11   0  10        7.97        7.97        4.47 o
  12   0  10        1.28        0.61        4.37 o
   0   1  10      167.51      158.07        7.35 o
   1   1  10       23.61       21.73        2.78 o
   2   1  10      160.50      173.52        7.17 o
   3   1  10      219.60      214.03        9.17 o
   4   1  10       43.68       40.13        3.29 o
   5   1  10       78.52       77.29        4.42 o
   6   1  10       25.06       22.62        2.66 o
   7   1  10       28.49       25.36        2.77 o
   8   1  10       20.89       21.87        2.65 o
   9   1  10      116.60      117.90        6.54 o
  10   1  10        1.63        0.65        3.15 o
  11   1  10        9.19        9.74        3.65 o
  12   1  10        3.95        1.17        3.91 o
   0   2  10       13.31       10.88        2.65 o
   1   2  10       51.07       43.00        3.51 o
   2   2  10      256.16      246.46       10.35 o
   3   2  10      101.08       99.34        5.11 o
   4   2  10      204.62      211.64        8.62 o
   5   2  10       31.73       31.77        2.89 o
   6   2  10       62.42       57.53        3.87 o
   7   2  10        5.55        6.44        2.12 o
   8   2  10        2.57        2.15        2.41 o
   9   2  10       15.94       15.71        2.67 o
  10   2  10        4.93        4.96        2.80 o
  11   2  10       12.05       13.61        4.26 o
  12   2  10        8.68        9.30        3.74 o
   0   3  10      859.63      826.34       30.43 o
   1   3  10      358.97      350.00       13.80 o
   2   3  10      233.62      238.20        9.63 o
   3   3  10       90.44       87.35        4.91 o
   4   3  10       75.25       69.45        4.52 o
   5   3  10       42.80       43.83        3.39 o
   6   3  10      325.06      319.28       13.10 o
   7   3  10      112.40      111.04        5.89 o
   8   3  10       85.14       80.58        5.09 o
   9   3  10       18.88       20.49        2.44 o
  10   3  10       -0.85        0.17        3.19 o
  11   3  10       19.87       20.39        3.68 o
  12   3  10        2.23        2.10        4.49 o
   0   4  10      120.32      121.50        6.20 o
   1   4  10        3.54        3.81        2.92 o
   2   4  10        6.59        6.24        2.44 o
   3   4  10       77.74       75.63        4.51 o
   4   4  10       30.97       28.12        3.10 o
   5   4  10       12.30       13.13        2.68 o
   6   4  10       94.52      101.69        5.32 o
   7   4  10      102.07       98.54        5.76 o
   8   4  10       97.20       94.07        5.90 o
   9   4  10        1.35        0.70        2.75 o
  10   4  10       29.23       25.78        3.78 o
  11   4  10       10.05       11.70        4.14 o
  12   4  10        6.78        9.73        4.23 o
   0   5  10      122.76      118.01        6.26 o
   1   5  10      423.43      400.34       16.44 o
   2   5  10       20.17       17.55        3.02 o
   3   5  10       73.71       77.61        4.73 o
   4   5  10       46.15       43.17        3.67 o
   5   5  10      313.00      300.43       13.22 o
   6   5  10       92.05       94.57        5.62 o
   7   5  10        5.63        4.63        2.67 o
   8   5  10       39.13       35.97        3.74 o
   9   5  10       22.04       22.88        3.20 o
  10   5  10        4.95        4.82        3.68 o
  11   5  10        2.47        2.80        3.50 o
   0   6  10        4.19        3.18        3.74 o
   1   6  10       14.12       17.31        2.95 o
   2   6  10      155.86      160.19        7.93 o
   3   6  10       68.25       64.91        4.77 o
   4   6  10       12.77       14.80        2.96 o
   5   6  10       10.52        9.42        2.91 o
   6   6  10       13.62       15.59        3.09 o
   7   6  10        9.26        8.84        3.12 o
   8   6  10       11.79       11.15        3.35 o
   9   6  10       11.98       11.98        3.44 o
  10   6  10        8.48        7.54        4.39 o
  11   6  10       -1.65        1.48        4.23 o
   0   7  10       39.36       43.82        4.00 o
   1   7  10      476.05      455.54       19.63 o
   2   7  10      174.67      175.06        9.40 o
   3   7  10       14.50       15.40        3.66 o
   4   7  10        5.67        5.51        3.07 o
   5   7  10       43.19       47.52        4.31 o
   6   7  10       14.21       13.54        3.45 o
   7   7  10        2.20        0.55        3.13 o
   8   7  10        6.96        7.71        3.60 o
   9   7  10        6.48        4.14        4.28 o
  10   7  10        6.81        8.04        3.93 o
   0   8  10      168.72      163.06        9.91 o
   1   8  10      510.82      490.45       23.24 o
   2   8  10       16.15       17.90        3.54 o
   3   8  10        7.11        8.12        3.42 o
   4   8  10        2.53        2.84        3.61 o
   5   8  10       28.31       30.69        4.41 o
   6   8  10        8.40        8.48        3.25 o
   7   8  10        7.26        8.61        4.04 o
   8   8  10        2.56        5.33        3.85 o
   9   8  10       -0.16        0.66        4.23 o
   0   9  10      103.14      102.63        7.96 o
   1   9  10       99.10      101.54        7.66 o
   2   9  10        4.45        6.49        3.37 o
   3   9  10       37.82       43.60        4.67 o
   4   9  10        6.18        4.84        3.52 o
   5   9  10       10.12       11.40        4.14 o
   6   9  10        1.81        2.14        4.30 o
   7   9  10        4.93        3.96        3.95 o
   8   9  10        5.20        5.42        4.50 o
   9   9  10        7.73        2.11        4.88 o
   0  10  10        1.87        0.55        4.08 o
   1  10  10       26.38       32.86        4.78 o
   2  10  10       12.39       17.51        4.33 o
   3  10  10        1.34        1.01        4.52 o
   4  10  10       22.79       23.08        4.66 o
   5  10  10        0.93        0.10        4.56 o
   6  10  10        3.25        4.03        5.51 o
   7  10  10        4.49        6.87        6.07 o
   8  10  10       14.48       12.04        5.57 o
   0  11  10        3.11        1.52        4.42 o
   1  11  10        0.14        0.83        4.00 o
   2  11  10        7.90        5.53        4.49 o
   3  11  10        3.18        4.45        4.77 o
   4  11  10        0.66        0.52        6.94 o
   5  11  10        4.17        3.79        5.67 o
   6  11  10        5.28        3.06        6.27 o
   0  12  10       13.01       14.94        5.09 o
   1  12  10        2.92        2.07        6.08 o
   2  12  10        2.16        0.06        6.21 o
   3  12  10        9.31        4.35        6.62 o
   4  12  10       10.46       10.48        6.12 o
   1   0  11      193.48      190.31        8.46 o
   2   0  11       49.53       54.08        3.36 o
   3   0  11        4.10        4.17        1.79 o
   4   0  11      386.94      377.84       15.48 o
   5   0  11       52.50       48.60        3.72 o
   6   0  11       43.96       37.70        3.42 o
   7   0  11        4.90        7.55        2.84 o
   8   0  11      105.63      107.44        5.80 o
   9   0  11       14.08       12.27        3.30 o
  10   0  11        4.29        4.41        2.65 o
  11   0  11       54.03       48.00        5.32 o
  12   0  11       -2.47        0.04        3.95 o
   0   1  11      918.38      888.25       32.35 o
   1   1  11      152.63      143.46        6.95 o
   2   1  11      473.58      440.11       17.82 o
   3   1  11      251.16      249.26       10.32 o
   4   1  11       28.52       26.43        3.01 o
   5   1  11        4.24        6.93        2.32 o
   6   1  11       28.17       31.27        2.97 o
   7   1  11       11.56       14.54        2.42 o
   8   1  11        7.54        6.43        2.53 o
   9   1  11       31.76       30.97        3.56 o
  10   1  11       57.05       56.90        4.51 o
  11   1  11        3.69        3.29        3.81 o
  12   1  11        1.48        0.21        5.54 o
   0   2  11        0.69        0.07        2.38 o
   1   2  11       31.46       29.52        3.20 o
   2   2  11       61.84       52.91        3.89 o
   3   2  11       83.98       83.76        4.63 o
   4   2  11      167.94      158.42        7.80 o
   5   2  11        1.47        1.12        2.30 o
   6   2  11       65.84       61.34        4.18 o
   7   2  11      131.66      135.40        6.88 o
   8   2  11        3.32        2.61        2.67 o
   9   2  11       16.70       18.34        2.87 o
  10   2  11        1.14        1.16        2.75 o
  11   2  11        3.44        2.42        4.01 o
  12   2  11        6.11        8.03        4.05 o
   0   3  11      450.15      427.15       16.75 o
   1   3  11       33.49       34.04        3.07 o
   2   3  11       24.85       24.23        3.31 o
   3   3  11       71.77       75.33        4.28 o
   4   3  11       94.24       92.44        5.09 o
   5   3  11       70.66       70.14        4.35 o
   6   3  11        8.84        6.93        2.34 o
   7   3  11        5.49        5.88        3.02 o
   8   3  11       55.59       55.16        4.20 o
   9   3  11       23.98       24.41        3.18 o
  10   3  11        4.89        1.62        3.21 o
  11   3  11        1.69        0.66        3.47 o
  12   3  11       29.82       28.73        5.86 o
   0   4  11       12.73       13.20        2.61 o
   1   4  11      338.51      318.21       13.08 o
   2   4  11       92.54       80.70        5.04 o
   3   4  11       97.87      103.35        5.32 o
   4   4  11      247.88      240.94       10.45 o
   5   4  11       12.64       12.17        2.49 o
   6   4  11       87.81       92.33        5.10 o
   7   4  11       63.08       67.90        4.38 o
   8   4  11        1.48        0.18        2.66 o
   9   4  11        1.48        0.15        2.75 o
  10   4  11       17.40       19.46        3.42 o
  11   4  11       16.20       15.52        4.60 o
   0   5  11        8.71        9.75        2.89 o
   1   5  11       45.45       32.71        6.84 o
   2   5  11      186.08      170.24        8.62 o
   3   5  11       53.39       49.48        3.95 o
   4   5  11      138.64      134.70        7.27 o
   5   5  11       29.35       30.55        3.35 o
   6   5  11        0.81        1.61        2.97 o
   7   5  11       25.21       25.44        3.25 o
   8   5  11        8.80        7.42        2.96 o
   9   5  11        3.39        2.40        3.13 o
  10   5  11        5.91        6.32        4.14 o
  11   5  11        2.77        7.35        3.62 o
   0   6  11        0.18        0.71        3.22 o
   1   6  11        1.19        1.99        3.39 o
   2   6  11       61.63       62.46        4.65 o
   3   6  11      109.21      106.15        6.37 o
   4   6  11       42.56       40.14        4.67 o
   5   6  11       79.19       82.55        5.65 o
   6   6  11       29.38       31.23        3.65 o
   7   6  11        0.39        0.84        3.24 o
   8   6  11       11.45       11.03        3.19 o
   9   6  11       12.99       11.31        3.49 o
  10   6  11       13.42        8.58        6.49 o
  11   6  11        8.33        8.98        4.09 o
   0   7  11       96.57       84.90        6.60 o
   1   7  11      113.67      107.94        7.04 o
   2   7  11        7.22        7.27        3.08 o
   3   7  11        6.20        7.59        3.37 o
   4   7  11       38.04       40.51        4.24 o
   5   7  11       10.58       10.10        3.14 o
   6   7  11       38.14       37.41        4.83 o
   7   7  11       30.54       30.00        4.06 o
   8   7  11        8.54        7.52        3.25 o
   9   7  11        1.95        3.12        4.24 o
  10   7  11       12.09       12.43        4.12 o
   0   8  11       14.92       15.44        3.52 o
   1   8  11       11.97       11.14        3.44 o
   2   8  11        9.66        7.47        3.42 o
   3   8  11       91.48       92.18        6.91 o
   4   8  11      110.89      117.18        7.94 o
   5   8  11        3.81        5.57        3.42 o
   6   8  11       10.63       11.80        4.09 o
   7   8  11       10.85        8.86        4.25 o
   8   8  11        0.68        0.01        3.99 o
   9   8  11       41.17       36.38        5.63 o
   0   9  11        4.15        4.04        4.10 o
   1   9  11       26.01       27.58        4.54 o
   2   9  11       16.63       17.02        3.94 o
   3   9  11       28.10       34.01        4.73 o
   4   9  11       18.23       17.45        4.15 o
   5   9  11       11.00       10.52        4.20 o
   6   9  11       14.25       12.21        4.64 o
   7   9  11       15.44       13.69        4.53 o
   8   9  11        0.79        0.31        5.16 o
   0  10  11       -0.40        1.39        4.48 o
   1  10  11        5.47        6.21        4.36 o
   2  10  11        5.97        6.49        4.28 o
   3  10  11       -1.12        0.04        3.53 o
   4  10  11        7.99        6.73        4.19 o
   5  10  11       17.48       17.27        5.70 o
   6  10  11        6.77        4.98        4.91 o
   7  10  11       14.40       14.67        5.43 o
   0  11  11        6.52        4.85        4.24 o
   1  11  11        3.22        1.21        4.80 o
   2  11  11        4.07        4.24        5.03 o
   3  11  11        7.82        8.54        4.40 o
   4  11  11        7.39        8.50        6.06 o
   5  11  11       13.00       12.47        5.75 o
   6  11  11       15.78       17.74        5.70 o
   0  12  11        3.09        0.91        5.39 o
   1  12  11        9.89        9.48        5.65 o
   2  12  11       33.93       33.45        6.90 o
   3  12  11        3.61        5.81        6.24 o
   4  12  11        3.70        1.16        6.71 o
   0   0  12       93.21       84.60        4.76 o
   1   0  12      291.45      258.19       11.75 o
   2   0  12       54.87       53.44        3.84 o
   3   0  12       75.20       85.14        4.04 o
   4   0  12        4.98        5.74        2.38 o
   5   0  12      133.45      130.15        6.78 o
   6   0  12       30.74       31.83        2.97 o
   7   0  12       94.29       89.69        5.27 o
   8   0  12       98.28       94.67        5.61 o
   9   0  12       65.94       69.08        4.84 o
  10   0  12        7.79        7.14        3.39 o
  11   0  12        4.39        1.14        3.77 o
  12   0  12        2.88        0.02        5.69 o
   0   1  12       46.15       43.32        3.73 o
   1   1  12      131.84      126.64        6.36 o
   2   1  12      212.86      206.07        8.93 o
   3   1  12      105.04       89.91        5.46 o
   4   1  12       24.06       22.88        2.76 o
   5   1  12        2.33        0.89        2.40 o
   6   1  12        6.95        6.48        2.32 o
   7   1  12       54.14       56.66        3.92 o
   8   1  12       17.75       17.71        2.99 o
   9   1  12       58.10       59.54        4.41 o
  10   1  12       13.28       15.27        3.23 o
  11   1  12        0.57        1.85        4.60 o
  12   1  12        1.02        0.97        5.20 o
   0   2  12      505.18      464.74       18.81 o
   1   2  12      114.29      107.85        5.79 o
   2   2  12      170.59      159.94        8.71 o
   3   2  12       61.83       67.24        3.86 o
   4   2  12       67.89       70.80        4.41 o
   5   2  12       69.70       66.72        4.32 o
   6   2  12      106.25      107.74        5.72 o
   7   2  12        5.83        6.17        2.53 o
   8   2  12       14.25       13.83        2.81 o
   9   2  12       35.01       34.39        4.00 o
  10   2  12       11.44       13.08        3.45 o
  11   2  12        2.07        1.06        3.50 o
  12   2  12       11.59        9.60        4.97 o
   0   3  12      364.38      363.58       13.62 o
   1   3  12      155.85      142.43        7.12 o
   2   3  12      586.21      548.48       21.46 o
   3   3  12       35.92       33.02        3.39 o
   4   3  12      122.45      113.27        6.09 o
   5   3  12       26.39       25.10        2.94 o
   6   3  12       94.26       87.11        5.50 o
   7   3  12       16.19       16.11        2.82 o
   8   3  12        7.85        8.49        2.83 o
   9   3  12        6.86        4.11        3.15 o
  10   3  12       24.76       26.28        3.70 o
  11   3  12        6.11        4.93        4.29 o
   0   4  12      125.74       99.06        7.06 o
   1   4  12       66.25       73.61        4.38 o
   2   4  12       61.52       56.46        4.17 o
   3   4  12       83.24       73.58        4.91 o
   4   4  12       26.99       28.95        3.04 o
   5   4  12       54.63       56.91        4.08 o
   6   4  12       87.40       83.87        5.42 o
   7   4  12       71.00       76.71        5.27 o
   8   4  12       21.82       22.98        3.55 o
   9   4  12       27.50       25.25        3.77 o
  10   4  12        7.61        8.90        3.32 o
  11   4  12       11.97       11.15        4.50 o
   0   5  12       74.95       72.02        5.00 o
   1   5  12       77.74       82.81        5.10 o
   2   5  12       65.47       65.69        4.47 o
   3   5  12        7.14        6.36        2.77 o
   4   5  12       12.93       14.44        2.69 o
   5   5  12        5.55        4.39        3.00 o
   6   5  12       26.08       25.25        3.39 o
   7   5  12        2.56        2.75        2.94 o
   8   5  12        1.94        1.35        3.07 o
   9   5  12        8.64        9.62        2.96 o
  10   5  12       22.60       26.73        4.80 o
  11   5  12       12.40       10.11        4.79 o
   0   6  12       79.23       76.21        5.24 o
   1   6  12       42.46       44.10        4.09 o
   2   6  12      108.87      102.30        6.91 o
   3   6  12       21.77       22.86        3.34 o
   4   6  12       47.49       48.83        4.32 o
   5   6  12       15.79       15.46        3.22 o
   6   6  12        5.27        6.77        3.21 o
   7   6  12       16.22       18.09        3.41 o
   8   6  12       15.77       15.71        3.51 o
   9   6  12       16.10       16.49        4.43 o
  10   6  12       14.38       14.37        4.42 o
   0   7  12       -0.67        0.13        2.94 o
   1   7  12       18.64       18.90        3.60 o
   2   7  12        3.34        2.93        3.22 o
   3   7  12        1.56        1.17        3.24 o
   4   7  12       98.51      102.69        7.13 o
   5   7  12       17.89       18.92        3.73 o
   6   7  12       19.88       19.64        3.65 o
   7   7  12       34.56       35.44        4.47 o
   8   7  12       20.52       21.09        4.30 o
   9   7  12        6.00        8.32        3.92 o
  10   7  12       -0.19        2.23        4.87 o
   0   8  12       42.07       42.37        4.86 o
   1   8  12        6.26        9.80        3.52 o
   2   8  12       18.40       23.45        4.10 o
   3   8  12       17.42       18.61        3.75 o
   4   8  12        2.41        1.84        3.32 o
   5   8  12        5.00        3.34        3.65 o
   6   8  12       23.62       25.56        4.17 o
   7   8  12        3.70        5.31        3.82 o
   8   8  12       17.99       15.58        5.17 o
   9   8  12        4.88        3.48        5.05 o
   0   9  12       42.04       43.69        5.44 o
   1   9  12       25.30       27.98        4.74 o
   2   9  12       32.01       32.70        4.73 o
   3   9  12       13.80       15.23        4.05 o
   4   9  12        9.82        9.59        3.83 o
   5   9  12        3.25        4.93        4.30 o
   6   9  12        9.06        8.60        5.27 o
   7   9  12        2.03        2.74        4.77 o
   8   9  12       15.17       14.04        5.06 o
   0  10  12       -0.66        1.78        4.04 o
   1  10  12        3.79        3.04        4.15 o
   2  10  12        2.50        2.17        4.70 o
   3  10  12       -0.65        2.61        4.24 o
   4  10  12        8.05        7.83        4.62 o
   5  10  12        4.73        5.20        4.78 o
   6  10  12        2.26        1.46        5.25 o
   7  10  12       -1.34        0.35        4.83 o
   0  11  12        2.86        1.31        4.94 o
   1  11  12       11.90       12.37        4.86 o
   2  11  12        3.89        1.39        4.39 o
   3  11  12       -1.33        0.75        4.75 o
   4  11  12        6.58        3.53        5.19 o
   5  11  12       16.14       15.83        5.74 o
   0  12  12        0.98        0.00        5.03 o
   1  12  12       23.16       23.97        6.27 o
   2  12  12        7.78        7.06        5.87 o
   3  12  12        3.38        1.00        7.86 o
   1   0  13      368.51      341.45       14.31 o
   2   0  13      318.86      311.44       13.67 o
   3   0  13        2.69        4.09        3.18 o
   4   0  13       28.81       28.79        2.98 o
   5   0  13       66.26       68.10        4.56 o
   6   0  13       62.09       62.71        4.24 o
   7   0  13      120.86      117.15        6.30 o
   8   0  13       18.22       16.26        2.99 o
   9   0  13        4.82        3.31        2.89 o
  10   0  13        3.27        5.32        3.42 o
  11   0  13       -0.78        0.11        4.02 o
  12   0  13        4.18        1.94        4.08 o
   0   1  13       64.55       58.56        4.28 o
   1   1  13      143.40      134.65        6.75 o
   2   1  13       26.62       31.10        3.23 o
   3   1  13       34.70       32.82        3.07 o
   4   1  13        8.69        8.64        2.52 o
   5   1  13       25.66       24.46        3.18 o
   6   1  13       55.41       54.20        3.98 o
   7   1  13       19.71       19.87        2.94 o
   8   1  13        1.80        1.76        2.84 o
   9   1  13       34.73       31.25        4.02 o
  10   1  13        8.61        8.21        3.29 o
  11   1  13       14.88       13.92        4.45 o
  12   1  13       14.11        9.95        4.77 o
   0   2  13       27.06       20.44        3.25 o
   1   2  13      113.83      107.41        5.89 o
   2   2  13      237.23      228.99        9.92 o
   3   2  13      131.43      130.80        6.48 o
   4   2  13       81.14       82.08        4.93 o
   5   2  13       32.25       29.74        3.29 o
   6   2  13        7.25        6.76        2.35 o
   7   2  13       22.24       23.42        3.14 o
   8   2  13        3.70        3.91        2.69 o
   9   2  13       43.31       43.32        4.16 o
  10   2  13        6.52        7.05        3.33 o
  11   2  13        3.17        0.60        4.30 o
   0   3  13      110.15      106.28        5.61 o
   1   3  13       89.61       81.45        6.60 o
   2   3  13       43.30       42.93        3.59 o
   3   3  13       21.33       19.99        2.93 o
   4   3  13       60.83       57.31        4.23 o
   5   3  13       69.75       75.68        4.73 o
   6   3  13       11.27       13.06        2.72 o
   7   3  13       44.35       43.20        4.24 o
   8   3  13       65.16       64.84        5.23 o
   9   3  13        6.66        5.90        3.07 o
  10   3  13       27.08       27.07        3.94 o
  11   3  13        5.93        2.92        4.23 o
   0   4  13       11.36        2.98        7.38 o
   1   4  13       32.91       33.96        3.39 o
   2   4  13       29.79       29.85        3.30 o
   3   4  13        1.25        0.48        3.11 o
   4   4  13      166.10      162.24        7.87 o
   5   4  13       25.83       23.61        3.45 o
   6   4  13       28.48       28.34        3.51 o
   7   4  13       62.06       61.96        4.95 o
   8   4  13       11.35       11.37        3.23 o
   9   4  13       83.87       81.97        6.25 o
  10   4  13       13.28       14.34        4.29 o
  11   4  13        8.30        7.52        3.89 o
   0   5  13       10.92       10.17        2.87 o
   1   5  13       84.28       84.96        5.49 o
   2   5  13      206.51      201.11        9.73 o
   3   5  13       90.02       93.70        5.60 o
   4   5  13        5.16        0.53        4.64 o
   5   5  13       78.28       87.75        5.69 o
   6   5  13       55.01       52.93        4.68 o
   7   5  13       14.85       15.97        3.24 o
   8   5  13       39.28       35.85        4.25 o
   9   5  13       42.49       42.19        4.87 o
  10   5  13       18.97       14.51        6.98 o
  11   5  13        0.83        1.37        4.04 o
   0   6  13      196.28      198.85        9.99 o
   1   6  13       37.28       37.02        4.02 o
   2   6  13       79.15       80.70        5.51 o
   3   6  13       13.07       13.40        3.78 o
   4   6  13      126.22      131.11        7.35 o
   5   6  13        4.73        3.27        2.97 o
   6   6  13       75.84       74.69        6.29 o
   7   6  13        6.34        7.04        3.31 o
   8   6  13       10.17        9.74        3.42 o
   9   6  13       21.90       19.42        5.30 o
  10   6  13        2.43        2.87        4.51 o
   0   7  13        6.77        7.71        3.00 o
   1   7  13      107.14      108.33        7.27 o
   2   7  13      126.94      125.61        7.87 o
   3   7  13       73.59       70.20        5.85 o
   4   7  13       29.75       33.80        3.99 o
   5   7  13       38.15       37.85        4.49 o
   6   7  13       54.62       50.86        5.37 o
   7   7  13       16.12       16.24        3.71 o
   8   7  13       22.58       24.90        5.45 o
   9   7  13        2.64        3.96        5.15 o
   0   8  13       66.77       64.25        5.94 o
   1   8  13       34.82       36.97        5.07 o
   2   8  13       19.87       20.50        4.07 o
   3   8  13      122.40      121.23        9.09 o
   4   8  13        1.76        2.06        4.05 o
   5   8  13        6.54        5.74        4.17 o
   6   8  13        8.83        7.57        4.49 o
   7   8  13        1.41        0.74        4.69 o
   8   8  13        2.94        0.36        6.38 o
   9   8  13        2.81        1.61        4.08 o
   0   9  13        5.33        2.55        3.56 o
   1   9  13        0.43        1.40        3.58 o
   2   9  13        3.29        4.84        3.99 o
   3   9  13        7.29       10.27        4.11 o
   4   9  13       10.81       11.01        4.31 o
   5   9  13       18.73       21.83        4.56 o
   6   9  13       13.74       14.16        5.63 o
   7   9  13       16.96       16.29        5.07 o
   8   9  13       11.44       10.16        5.24 o
   0  10  13        2.34        1.96        3.93 o
   1  10  13        8.09        7.91        4.23 o
   2  10  13        3.11        3.47        4.17 o
   3  10  13       13.01       15.17        4.33 o
   4  10  13        1.39        0.57        5.12 o
   5  10  13       -0.03        0.28        4.76 o
   6  10  13       15.70        8.16        7.35 o
   7  10  13        8.31        7.19        5.88 o
   0  11  13        4.28        1.92        4.22 o
   1  11  13        3.10        4.41        4.71 o
   2  11  13       12.14       13.42        5.55 o
   3  11  13        3.88        3.05        5.43 o
   4  11  13       19.41       18.10        5.89 o
   5  11  13        5.98        5.32        5.94 o
   0  12  13        5.95        0.79        6.14 o
   1  12  13        5.83        2.01        5.83 o
   2  12  13       10.30        5.28        5.77 o
   0   0  14       39.14       41.12        3.27 o
   1   0  14        7.26        6.41        2.42 o
   2   0  14       36.27       33.95        3.34 o
   3   0  14       45.09       50.87        3.33 o
   4   0  14        7.73        7.88        2.54 o
   5   0  14      283.29      278.25       12.26 o
   6   0  14       87.72       88.64        5.43 o
   7   0  14        0.47        0.02        2.86 o
   8   0  14       28.11       28.56        3.51 o
   9   0  14        0.43        0.62        2.60 o
  10   0  14        2.54        3.76        2.59 o
  11   0  14       11.69       12.45        4.22 o
   0   1  14      149.66      140.24        7.17 o
   1   1  14        2.28        2.46        3.07 o
   2   1  14       13.02       10.96        2.81 o
   3   1  14      148.51      156.80        6.99 o
   4   1  14      141.90      139.14        6.81 o
   5   1  14       33.70       34.89        3.43 o
   6   1  14       17.79       18.66        3.22 o
   7   1  14      135.54      134.73        7.19 o
   8   1  14        6.57        6.80        3.02 o
   9   1  14        8.28        6.95        3.13 o
  10   1  14       10.14        8.35        3.53 o
  11   1  14        4.59        4.06        4.22 o
   0   2  14       51.02       39.18        9.73 o
   1   2  14        6.48        3.65        5.32 o
   2   2  14      103.87      101.08        7.21 o
   3   2  14       31.13       27.25        3.14 o
   4   2  14       25.87       23.37        3.13 o
   5   2  14       71.88       74.97        4.65 o
   6   2  14       27.92       25.44        3.42 o
   7   2  14      104.79      103.15        6.29 o
   8   2  14       41.85       39.91        4.52 o
   9   2  14       39.24       41.43        4.14 o
  10   2  14        3.12        3.97        4.09 o
  11   2  14        9.08        7.96        3.96 o
   0   3  14      112.10      103.65        6.43 o
   1   3  14      112.91      113.68        6.87 o
   2   3  14        1.15        1.78        2.80 o
   3   3  14       31.20       33.83        3.40 o
   4   3  14       64.28       62.69        4.43 o
   5   3  14        4.09        5.04        2.80 o
   6   3  14       12.61       13.87        3.06 o
   7   3  14      160.49      159.18        8.89 o
   8   3  14       51.10       53.27        4.60 o
   9   3  14       44.33       43.83        4.73 o
  10   3  14        8.52       10.11        3.84 o
  11   3  14       -0.31        2.34        5.35 o
   0   4  14       50.62       44.53        4.01 o
   1   4  14       37.63       39.16        3.76 o
   2   4  14       24.16       24.15        3.16 o
   3   4  14       19.45       20.35        3.62 o
   4   4  14       67.70       64.01        4.69 o
   5   4  14       32.65       35.46        4.23 o
   6   4  14       36.35       32.93        3.88 o
   7   4  14        6.21        6.82        3.24 o
   8   4  14        6.27        6.90        3.19 o
   9   4  14       14.84       18.80        3.52 o
  10   4  14       12.77       10.62        4.66 o
  11   4  14        0.26        2.39        4.26 o
   0   5  14        6.80        8.85        2.95 o
   1   5  14       87.90       86.70        5.63 o
   2   5  14      183.72      181.57        9.12 o
   3   5  14        7.29        6.49        2.95 o
   4   5  14       97.75       96.79        6.06 o
   5   5  14        8.86       10.07        3.10 o
   6   5  14        9.62       10.19        3.26 o
   7   5  14       91.38       91.00        6.55 o
   8   5  14       32.29       31.39        4.50 o
   9   5  14        4.65        8.99        4.17 o
  10   5  14        9.54        9.62        4.54 o
   0   6  14      354.27      353.67       16.43 o
   1   6  14       76.62       80.59        5.65 o
   2   6  14      117.50      126.96        7.14 o
   3   6  14       14.40       12.59        3.34 o
   4   6  14      175.50      168.29        9.57 o
   5   6  14       21.63       21.89        3.87 o
   6   6  14       66.92       64.25        5.70 o
   7   6  14        3.33        2.93        3.50 o
   8   6  14       25.46       25.89        4.23 o
   9   6  14       14.76       16.20        4.65 o
  10   6  14        8.98        4.31        4.72 o
   0   7  14       77.18       89.42        6.02 o
   1   7  14       24.89       28.23        4.02 o
   2   7  14       67.59       71.92        6.00 o
   3   7  14        9.44        8.80        3.80 o
   4   7  14      102.68      102.79        7.48 o
   5   7  14        4.49        3.27        3.81 o
   6   7  14        2.94        4.14        3.97 o
   7   7  14        7.87        4.78        3.76 o
   8   7  14       15.17       10.59        5.17 o
   9   7  14        1.10        3.15        4.59 o
   0   8  14       87.85       85.92        7.32 o
   1   8  14       23.48       27.51        4.25 o
   2   8  14        3.57        5.23        3.61 o
   3   8  14       16.50       19.35        4.05 o
   4   8  14        5.49        7.26        3.88 o
   5   8  14       15.64       15.49        4.18 o
   6   8  14       43.38       42.40        5.40 o
   7   8  14        3.71        2.37        4.27 o
   8   8  14       16.22       10.46        6.56 o
   0   9  14        1.19        0.79        3.76 o
   1   9  14        8.32       10.40        4.12 o
   2   9  14       10.52        7.71        4.21 o
   3   9  14       10.09        8.65        4.10 o
   4   9  14        4.96        6.87        3.88 o
   5   9  14        5.31        5.48        4.79 o
   6   9  14       11.95        7.69        6.02 o
   7   9  14        3.61        0.78        6.33 o
   0  10  14       -0.46        0.03        4.51 o
   1  10  14       10.99       12.18        4.84 o
   2  10  14        4.88        4.02        4.06 o
   3  10  14        1.26        2.26        4.89 o
   4  10  14        5.55        6.76        4.68 o
   5  10  14       24.68       25.71        5.82 o
   6  10  14        6.16        5.19        5.31 o
   0  11  14        3.85        3.32        5.14 o
   1  11  14        4.88        2.02        5.36 o
   2  11  14        6.84        7.21        5.46 o
   3  11  14       13.26        4.13        7.42 o
   4  11  14        3.93        2.96        6.02 o
   0  12  14        8.56        7.91        5.37 o
   1  12  14        4.40        2.78        5.82 o
   1   0  15        1.39        3.09        2.58 o
   2   0  15       90.21       78.47        4.90 o
   3   0  15      234.84      213.25       10.13 o
   4   0  15       26.70       27.45        3.45 o
   5   0  15       38.69       42.01        3.68 o
   6   0  15      114.66      115.24        6.70 o
   7   0  15       73.41       75.65        5.34 o
   8   0  15        4.71        4.81        3.04 o
   9   0  15       11.08       10.54        3.42 o
  10   0  15       19.99       21.50        4.04 o
  11   0  15        4.90        3.71        4.37 o
   0   1  15      467.20      421.63       18.12 o
   1   1  15       40.78       41.32        3.69 o
   2   1  15       69.27       75.57        4.66 o
   3   1  15        4.59        3.81        2.72 o
   4   1  15       17.08       19.86        2.87 o
   5   1  15      139.06      135.92        7.43 o
   6   1  15       73.28       69.58        5.18 o
   7   1  15        3.12        4.19        3.15 o
   8   1  15       28.35       27.45        3.71 o
   9   1  15        6.83        5.88        3.21 o
  10   1  15        1.67        1.56        3.41 o
  11   1  15        7.46        7.85        4.03 o
   0   2  15       37.90       38.06        3.99 o
   1   2  15       28.44       28.46        3.52 o
   2   2  15       69.82       70.30        4.72 o
   3   2  15       55.23       49.78        4.20 o
   4   2  15      142.78      135.37        7.32 o
   5   2  15       61.51       55.56        5.87 o
   6   2  15       34.01       38.10        3.64 o
   7   2  15       11.35        9.22        3.36 o
   8   2  15       28.53       26.40        4.32 o
   9   2  15        3.15        3.87        3.91 o
  10   2  15       -1.08        1.53        4.29 o
  11   2  15       12.44       14.34        4.86 o
   0   3  15      106.19      107.97        6.10 o
   1   3  15       41.41       35.69        4.15 o
   2   3  15       82.71       79.36        5.20 o
   3   3  15       49.83       46.04        4.54 o
   4   3  15       56.68       54.42        4.28 o
   5   3  15        7.68        8.34        3.64 o
   6   3  15      112.25      106.06        6.71 o
   7   3  15      122.37      122.66        7.52 o
   8   3  15       42.95       43.16        4.53 o
   9   3  15       44.06       43.14        5.06 o
  10   3  15        1.15        3.96        3.56 o
  11   3  15       14.10       13.16        4.90 o
   0   4  15       27.85       28.12        3.69 o
   1   4  15      100.92       94.93        6.03 o
   2   4  15       85.40       86.38        5.34 o
   3   4  15      369.82      348.90       15.66 o
   4   4  15       13.31       16.43        3.63 o
   5   4  15       41.32       49.54        4.10 o
   6   4  15       42.01       46.00        4.37 o
   7   4  15       98.66      103.04        6.89 o
   8   4  15       13.24       15.67        3.63 o
   9   4  15       18.45       19.73        3.85 o
  10   4  15       14.56       10.15        7.62 o
   0   5  15       37.21       34.35        4.09 o
   1   5  15       49.45       55.17        4.38 o
   2   5  15       30.67       33.80        3.88 o
   3   5  15       28.54       31.08        3.97 o
   4   5  15       25.14       33.72        3.60 o
   5   5  15       11.17       11.59        3.24 o
   6   5  15      140.09      137.72        9.05 o
   7   5  15       65.72       65.42        5.52 o
   8   5  15       14.55       14.36        3.73 o
   9   5  15       43.13       42.19        5.57 o
  10   5  15        5.81        0.25        4.53 o
   0   6  15      120.88      118.24        7.65 o
   1   6  15      107.61      111.24        7.17 o
   2   6  15        5.71        5.05        3.27 o
   3   6  15      213.47      203.40       11.63 o
   4   6  15       14.69       18.15        3.25 o
   5   6  15       16.36       15.23        3.86 o
   6   6  15       86.33       92.29        6.61 o
   7   6  15        7.17        8.57        3.36 o
   8   6  15        7.20        6.64        4.41 o
   9   6  15       -2.51        0.94        4.55 o
   0   7  15        8.24        9.75        3.29 o
   1   7  15       19.42       19.96        4.40 o
   2   7  15       49.93       57.44        5.36 o
   3   7  15       16.08       18.91        3.71 o
   4   7  15        4.56        3.61        3.42 o
   5   7  15       57.23       58.61        5.81 o
   6   7  15        7.99        8.07        3.68 o
   7   7  15       10.50        9.84        4.06 o
   8   7  15       22.14       21.32        4.83 o
   9   7  15        1.23        3.33        5.64 o
   0   8  15        4.73        5.68        3.49 o
   1   8  15       -0.19        0.32        3.75 o
   2   8  15        7.05        9.87        3.73 o
   3   8  15       18.15       16.93        4.02 o
   4   8  15        5.67        5.87        3.96 o
   5   8  15       10.66       13.00        4.27 o
   6   8  15        2.93        4.70        4.86 o
   7   8  15        5.69        0.41        5.02 o
   8   8  15       -0.40        1.37        5.07 o
   0   9  15        1.46        2.64        3.69 o
   1   9  15        9.95        7.29        3.93 o
   2   9  15       12.71       11.67        4.06 o
   3   9  15       11.63       10.21        4.42 o
   4   9  15        1.69        2.40        4.48 o
   5   9  15        4.90        4.07        4.16 o
   6   9  15       -1.88        0.03        4.90 o
   7   9  15       -0.79        3.49        4.35 o
   0  10  15        2.82        1.14        5.09 o
   1  10  15        7.08        9.13        4.55 o
   2  10  15        3.07        0.45        4.91 o
   3  10  15       23.40       22.16        5.48 o
   4  10  15        9.83       10.31        5.02 o
   5  10  15        0.55        0.86        5.66 o
   6  10  15       10.04        4.22        8.43 o
   0  11  15       11.13        9.56        5.58 o
   1  11  15        2.29        2.34        4.80 o
   2  11  15        2.05        2.41        5.46 o
   3  11  15       10.55        7.34        5.76 o
   4  11  15        1.79        1.63        6.05 o
   0   0  16     1226.81     1128.79       42.67 o
   1   0  16       67.44       65.44        4.72 o
   2   0  16      108.24      106.49        6.26 o
   3   0  16       86.83       87.10        5.42 o
   4   0  16      359.23      349.21       15.10 o
   5   0  16        9.34        8.48        3.01 o
   6   0  16        6.56        7.04        2.73 o
   7   0  16        5.79        5.84        3.60 o
   8   0  16        8.96        8.64        3.10 o
   9   0  16        6.37        6.90        3.53 o
  10   0  16       22.39       23.94        4.77 o
  11   0  16        5.94        8.62        5.45 o
   0   1  16      167.32      149.43        8.45 o
   1   1  16      158.24      156.05        7.92 o
   2   1  16       72.01       64.94        5.08 o
   3   1  16       42.49       43.04        4.19 o
   4   1  16       17.61       17.83        3.02 o
   5   1  16        0.76        0.85        3.54 o
   6   1  16       70.20       72.70        5.15 o
   7   1  16        6.24        5.30        3.30 o
   8   1  16       -0.94        0.34        3.57 o
   9   1  16        7.96        8.66        3.56 o
  10   1  16       14.45       11.68        4.32 o
  11   1  16        6.04        7.38        4.68 o
   0   2  16       26.18       25.16        3.39 o
   1   2  16       76.34       68.09        5.38 o
   2   2  16       95.45       98.18        5.80 o
   3   2  16       11.03        9.75        3.13 o
   4   2  16       38.21       38.24        4.58 o
   5   2  16      157.96      163.09        8.73 o
   6   2  16       24.55       24.46        3.86 o
   7   2  16       21.93       19.83        4.17 o
   8   2  16        6.67        7.87        3.37 o
   9   2  16       28.10       26.56        4.45 o
  10   2  16       13.23       11.80        4.24 o
  11   2  16       -0.26        0.02        4.13 o
   0   3  16      271.03      269.42       12.51 o
   1   3  16      216.96      191.30       10.24 o
   2   3  16        2.05        2.12        3.17 o
   3   3  16      283.75      270.38       12.61 o
   4   3  16        1.93        0.57        3.54 o
   5   3  16       40.81       40.40        4.04 o
   6   3  16       74.46       72.50        5.65 o
   7   3  16       31.18       31.22        4.19 o
   8   3  16        4.30        3.34        3.84 o
   9   3  16       27.78       27.06        4.32 o
  10   3  16       10.91       10.09        3.97 o
   0   4  16       19.49       19.56        3.33 o
   1   4  16       11.99       14.63        3.48 o
   2   4  16       42.74       48.92        4.11 o
   3   4  16       54.23       50.87        4.56 o
   4   4  16       12.33       11.09        3.37 o
   5   4  16      298.90      290.40       13.94 o
   6   4  16        9.52       10.35        3.59 o
   7   4  16       53.72       50.09        4.97 o
   8   4  16       28.48       30.31        3.96 o
   9   4  16       44.26       51.32        5.28 o
  10   4  16       24.93       25.50        5.91 o
   0   5  16      247.99      244.23       12.44 o
   1   5  16      134.73      139.41        8.05 o
   2   5  16       17.58       14.93        3.49 o
   3   5  16      153.83      160.09        8.80 o
   4   5  16       57.81       58.08        5.08 o
   5   5  16       30.27       32.50        4.32 o
   6   5  16       37.89       38.04        4.77 o
   7   5  16       42.24       44.53        4.88 o
   8   5  16       67.34       65.40        6.24 o
   9   5  16        7.00        6.11        4.46 o
  10   5  16       11.75        4.34        4.42 o
   0   6  16        2.76        1.90        4.02 o
   1   6  16       15.12       14.51        3.70 o
   2   6  16       11.16        9.53        3.72 o
   3   6  16       32.60       32.67        4.83 o
   4   6  16       44.59       58.78        4.70 o
   5   6  16       54.06       58.24        5.63 o
   6   6  16       71.15       74.24        5.84 o
   7   6  16       20.12       17.71        4.54 o
   8   6  16        4.77        0.54        4.75 o
   9   6  16       24.89       24.83        5.67 o
   0   7  16       18.63       20.93        3.69 o
   1   7  16        7.10       11.12        3.67 o
   2   7  16        7.02        8.98        3.80 o
   3   7  16       72.04       71.60        6.59 o
   4   7  16       18.07       18.11        3.97 o
   5   7  16        1.04        0.88        3.86 o
   6   7  16        7.52        5.87        3.98 o
   7   7  16        3.27        1.35        4.54 o
   8   7  16       25.68        8.18        8.23 o
   0   8  16        3.04        1.20        3.98 o
   1   8  16       33.18       36.39        5.07 o
   2   8  16        6.15        9.14        3.74 o
   3   8  16        6.32        6.61        3.91 o
   4   8  16        4.19        0.61        5.32 o
   5   8  16        9.55        9.36        4.21 o
   6   8  16        7.28        5.83        5.48 o
   7   8  16       -2.53        1.64        4.53 o
   8   8  16        7.27        2.98        7.64 o
   0   9  16        8.13        8.09        4.16 o
   1   9  16        5.33        5.09        4.22 o
   2   9  16        3.60        0.56        4.27 o
   3   9  16        9.49        9.90        4.72 o
   4   9  16        4.70        2.78        4.89 o
   5   9  16        8.02        9.77        5.15 o
   6   9  16        4.45        1.19        6.33 o
   7   9  16       20.98       19.40        7.20 o
   0  10  16       10.83        9.64        4.94 o
   1  10  16        3.51        4.70        4.84 o
   2  10  16        2.72        1.57        4.97 o
   3  10  16        9.82        9.17        5.08 o
   4  10  16        4.42        4.11        5.50 o
   5  10  16       12.89       12.03        5.79 o
   0  11  16        4.19        1.07        5.19 o
   1  11  16        7.81        4.58        5.37 o
   2  11  16        5.29        3.19        6.32 o
   3  11  16        5.64        2.42        6.07 o
   1   0  17       16.12       15.32        2.88 o
   2   0  17        3.19        3.12        2.86 o
   3   0  17      233.48      239.26       11.06 o
   4   0  17       14.57       12.90        4.37 o
   5   0  17        1.70        0.04        3.75 o
   6   0  17      144.34      144.01        8.21 o
   7   0  17        5.48        5.75        3.31 o
   8   0  17        6.58        7.49        3.35 o
   9   0  17        0.39        2.30        3.85 o
  10   0  17        2.71        0.83        3.95 o
   0   1  17      430.88      395.03       17.76 o
   1   1  17       81.63       83.94        5.35 o
   2   1  17       86.79       87.77        5.57 o
   3   1  17       45.22       47.70        4.02 o
   4   1  17       48.96       52.05        4.45 o
   5   1  17       42.18       41.46        4.23 o
   6   1  17      151.49      149.62        8.67 o
   7   1  17        8.76        8.80        3.59 o
   8   1  17       22.56       21.90        3.86 o
   9   1  17        3.39        3.28        3.75 o
  10   1  17       14.34       11.69        4.68 o
   0   2  17        0.30        1.16        2.87 o
   1   2  17        4.45        4.43        3.52 o
   2   2  17       22.00       20.22        3.70 o
   3   2  17       54.03       56.16        4.38 o
   4   2  17       53.21       52.84        4.56 o
   5   2  17       98.20      102.13        6.32 o
   6   2  17       54.64       57.82        5.16 o
   7   2  17       59.72       61.43        5.54 o
   8   2  17        4.54        4.83        3.40 o
   9   2  17       28.26       27.65        4.97 o
  10   2  17       16.54       13.30        5.92 o
   0   3  17       41.40       37.38        4.21 o
   1   3  17       49.41       49.43        4.69 o
   2   3  17       17.02       17.90        3.45 o
   3   3  17      384.79      370.37       17.08 o
   4   3  17       83.65       87.74        6.02 o
   5   3  17       76.08       75.26        5.76 o
   6   3  17       30.52       29.01        4.48 o
   7   3  17       14.26       14.15        3.53 o
   8   3  17       66.25       70.49        5.95 o
   9   3  17       18.83       21.40        4.20 o
  10   3  17        2.75        3.41        4.17 o
   0   4  17        8.57        7.14        3.48 o
   1   4  17      241.22      240.98       11.97 o
   2   4  17       27.95       26.85        3.78 o
   3   4  17      248.39      257.91       12.36 o
   4   4  17       64.08       63.38        5.37 o
   5   4  17       32.18       30.89        4.05 o
   6   4  17        4.80        5.00        3.35 o
   7   4  17       20.39       18.18        4.03 o
   8   4  17        7.54        7.91        3.85 o
   9   4  17        6.86        7.56        3.89 o
  10   4  17        8.12        9.05        4.77 o
   0   5  17        8.77       11.35        3.55 o
   1   5  17       10.89       13.07        3.43 o
   2   5  17       37.27       39.63        4.55 o
   3   5  17      105.17      114.47        7.42 o
   4   5  17       18.55       18.87        3.84 o
   5   5  17       33.56       35.38        4.63 o
   6   5  17       22.42       21.95        4.34 o
   7   5  17        2.83        1.37        4.13 o
   8   5  17        6.83        8.97        3.90 o
   9   5  17       16.56       18.60        5.45 o
   0   6  17       75.31       70.88        7.00 o
   1   6  17       11.39       13.69        4.41 o
   2   6  17       35.28       40.10        4.77 o
   3   6  17      190.74      202.77       12.09 o
   4   6  17       19.09       20.07        3.99 o
   5   6  17       15.53       15.23        3.81 o
   6   6  17        3.43        2.49        4.05 o
   7   6  17        3.21        2.49        4.13 o
   8   6  17       19.84       25.38        5.68 o
   9   6  17       -2.45        3.53        4.93 o
   0   7  17       69.43       61.88        7.07 o
   1   7  17       10.45       14.32        3.91 o
   2   7  17       15.39       15.95        3.77 o
   3   7  17        1.64        2.21        4.35 o
   4   7  17        3.23        2.46        3.97 o
   5   7  17       13.87       14.57        4.25 o
   6   7  17       12.37       13.49        4.90 o
   7   7  17        6.47        3.70        4.57 o
   8   7  17        1.43        3.46        4.47 o
   0   8  17        0.78        0.01        3.45 o
   1   8  17        7.87        8.16        4.16 o
   2   8  17        0.44        0.94        3.94 o
   3   8  17        5.01        3.47        4.82 o
   4   8  17        1.20        4.09        3.69 o
   5   8  17       17.12       16.84        5.51 o
   6   8  17       24.13       21.59        5.45 o
   7   8  17        5.05        3.37        5.19 o
   0   9  17        1.45        0.18        4.16 o
   1   9  17       -0.93        0.89        4.36 o
   2   9  17        5.85        5.72        4.61 o
   3   9  17       10.41       11.94        5.19 o
   4   9  17        0.57        2.34        4.40 o
   5   9  17        0.62        0.88        5.61 o
   6   9  17        2.08        1.44        6.04 o
   0  10  17       -2.36        0.00        4.76 o
   1  10  17        8.21        7.44        5.29 o
   2  10  17        8.74        6.90        5.04 o
   3  10  17        7.27        5.64        6.63 o
   4  10  17        1.14        0.55        5.26 o
   0  11  17       14.95       16.82        5.32 o
   1  11  17       11.63       11.30        6.03 o
   2  11  17       20.36       23.72        6.13 o
   0   0  18      205.05      191.13        9.64 o
   1   0  18        2.84        2.86        3.04 o
   2   0  18      261.28      249.18       11.92 o
   3   0  18        0.65        0.63        3.76 o
   4   0  18      258.45      264.63       12.12 o
   5   0  18       23.39       25.38        3.91 o
   6   0  18      162.66      160.72        9.50 o
   7   0  18       13.67       13.32        3.74 o
   8   0  18        5.34        6.51        3.85 o
   9   0  18       -1.94        0.63        3.79 o
  10   0  18        5.93        5.47        4.14 o
   0   1  18       15.69       15.83        3.26 o
   1   1  18       12.12       14.97        3.39 o
   2   1  18       52.83       53.83        4.48 o
   3   1  18        7.46        6.09        2.96 o
   4   1  18       43.47       44.15        4.69 o
   5   1  18       51.35       56.37        4.75 o
   6   1  18      152.47      153.29        9.40 o
   7   1  18       83.41       83.08        6.91 o
   8   1  18       35.99       35.61        4.78 o
   9   1  18        6.72        7.55        4.23 o
  10   1  18        6.43        4.44        4.26 o
   0   2  18       46.32       46.23        4.44 o
   1   2  18        5.82        6.32        3.28 o
   2   2  18      147.75      143.72        8.22 o
   3   2  18      233.05      230.00       11.28 o
   4   2  18        7.32        9.53        3.31 o
   5   2  18        7.25        5.38        3.41 o
   6   2  18        9.27        9.04        3.46 o
   7   2  18        1.50        0.67        3.63 o
   8   2  18        6.74        7.62        3.57 o
   9   2  18        9.22        4.92        3.93 o
  10   2  18       -0.49        2.53        4.12 o
   0   3  18      443.02      434.92       19.55 o
   1   3  18       27.72       31.64        4.05 o
   2   3  18      142.23      144.53        8.26 o
   3   3  18       96.92       89.60        6.72 o
   4   3  18        0.60        2.66        3.57 o
   5   3  18        3.36        3.17        3.17 o
   6   3  18       14.62       16.02        3.51 o
   7   3  18       13.57       10.99        3.99 o
   8   3  18        8.04        7.43        3.50 o
   9   3  18       17.65       17.08        4.56 o
  10   3  18        7.96        7.09        4.22 o
   0   4  18        6.70        4.71        3.57 o
   1   4  18       29.13       30.63        4.11 o
   2   4  18       37.68       42.26        4.67 o
   3   4  18       90.73       98.58        6.67 o
   4   4  18       90.91       95.55        6.72 o
   5   4  18       29.22       31.17        4.52 o
   6   4  18       23.73       22.17        4.26 o
   7   4  18       30.31       26.40        4.60 o
   8   4  18       13.06       14.47        4.56 o
   9   4  18       25.68       28.73        5.00 o
   0   5  18      119.93      121.67        8.09 o
   1   5  18       96.02      111.91        7.30 o
   2   5  18       46.66       49.27        4.88 o
   3   5  18       68.42       82.17        6.05 o
   4   5  18        3.69        4.60        3.61 o
   5   5  18       19.61       19.77        4.30 o
   6   5  18        3.82        3.17        3.65 o
   7   5  18       25.51       23.46        4.51 o
   8   5  18       10.71       10.95        4.02 o
   9   5  18       12.88       12.36        4.79 o
   0   6  18       30.17       36.47        4.60 o
   1   6  18       19.68       20.92        3.94 o
   2   6  18       14.85       17.59        3.67 o
   3   6  18        2.02        3.00        3.93 o
   4   6  18       63.83       58.12        6.24 o
   5   6  18       14.71       13.73        4.19 o
   6   6  18       35.90       31.13        5.17 o
   7   6  18        7.05        6.53        4.78 o
   8   6  18       23.67       18.40        5.92 o
   0   7  18       19.98       19.97        4.23 o
   1   7  18       17.95       19.19        4.06 o
   2   7  18        1.25        0.19        3.61 o
   3   7  18       25.68       30.23        4.62 o
   4   7  18        6.75        1.97        6.15 o
   5   7  18        7.85        6.25        4.45 o
   6   7  18        3.90        7.12        5.19 o
   7   7  18        7.46       11.58        4.83 o
   8   7  18        5.80        6.97        6.73 o
   0   8  18       11.30       10.02        4.32 o
   1   8  18        8.90        8.56        4.19 o
   2   8  18       14.89       13.35        4.62 o
   3   8  18       -1.09        2.76        4.75 o
   4   8  18        9.48        6.43        5.18 o
   5   8  18        0.45        1.71        4.89 o
   6   8  18        7.66        2.62        4.94 o
   7   8  18        9.48        1.06        8.16 o
   0   9  18       14.61       13.35        4.54 o
   1   9  18        8.45        8.83        4.70 o
   2   9  18        1.81        1.00        4.71 o
   3   9  18        3.90        2.52        4.22 o
   4   9  18        4.97        3.40        4.83 o
   5   9  18        5.26        5.94        5.62 o
   0  10  18       22.91       22.47        5.83 o
   1  10  18       -0.97        0.31        5.18 o
   2  10  18       19.71       22.75        5.67 o
   3  10  18        2.77        1.41        5.73 o
   4  10  18        9.37        7.53        6.20 o
   1   0  19        2.70        4.67        3.45 o
   2   0  19      183.05      171.94        9.60 o
   3   0  19       13.47       13.25        3.85 o
   4   0  19        0.17        0.79        2.69 o
   5   0  19        0.83        1.36        3.43 o
   6   0  19        0.56        0.69        4.02 o
   7   0  19       41.38       43.86        4.88 o
   8   0  19       -0.93        2.08        4.27 o
   9   0  19        1.28        0.00        4.51 o
  10   0  19       24.83       27.96        5.41 o
   0   1  19      710.66      693.61       28.58 o
   1   1  19      142.23      145.54        8.07 o
   2   1  19       44.15       50.63        4.51 o
   3   1  19        7.77        4.64        3.55 o
   4   1  19       23.57       24.27        3.94 o
   5   1  19       24.89       27.24        3.98 o
   6   1  19      104.11      104.58        7.56 o
   7   1  19        5.08        5.07        3.62 o
   8   1  19        5.71        7.28        3.64 o
   9   1  19        6.50        5.77        4.35 o
  10   1  19        0.99        3.93        4.09 o
   0   2  19      578.90      567.65       24.93 o
   1   2  19       44.08       43.57        4.57 o
   2   2  19      101.14      105.69        6.78 o
   3   2  19        1.86        2.29        3.97 o
   4   2  19        4.84        5.84        3.38 o
   5   2  19        2.84        1.63        4.43 o
   6   2  19       28.53       27.30        4.88 o
   7   2  19        9.93        9.51        3.81 o
   8   2  19        4.95        5.33        3.75 o
   9   2  19        8.59        6.98        4.25 o
  10   2  19        4.35        3.92        5.22 o
   0   3  19       14.67       13.77        3.85 o
   1   3  19       35.46       34.05        4.66 o
   2   3  19       80.73       87.89        6.11 o
   3   3  19       15.87       17.42        3.74 o
   4   3  19       20.51       21.48        4.02 o
   5   3  19        6.28        5.04        4.00 o
   6   3  19       27.34       29.82        4.48 o
   7   3  19        6.89        6.70        4.19 o
   8   3  19       13.58       14.85        4.51 o
   9   3  19       45.67       48.75        6.67 o
   0   4  19       72.69       78.57        6.15 o
   1   4  19       20.36       23.27        4.47 o
   2   4  19       27.81       26.14        4.50 o
   3   4  19       36.66       43.89        4.83 o
   4   4  19       49.96       49.23        5.22 o
   5   4  19       17.29       17.39        4.15 o
   6   4  19       32.04       30.72        4.53 o
   7   4  19       63.81       63.78        6.26 o
   8   4  19        5.14        3.41        4.63 o
   9   4  19        1.38        1.12        4.51 o
   0   5  19       94.25       92.78        7.77 o
   1   5  19        7.39        8.55        3.70 o
   2   5  19       19.27       23.13        4.48 o
   3   5  19       14.70       13.00        4.09 o
   4   5  19        2.29        0.37        4.43 o
   5   5  19       -0.05        0.48        3.78 o
   6   5  19       49.17       49.25        6.39 o
   7   5  19        3.54        4.38        4.10 o
   8   5  19       16.36       15.47        4.98 o
   0   6  19       27.75       26.90        4.63 o
   1   6  19       17.39       19.95        3.96 o
   2   6  19        0.81        1.03        3.58 o
   3   6  19       12.93       14.44        4.11 o
   4   6  19       26.00       24.76        4.69 o
   5   6  19        1.01        0.57        4.65 o
   6   6  19       31.78       31.26        5.97 o
   7   6  19       20.06       21.88        5.18 o
   8   6  19        7.28        5.29        5.20 o
   0   7  19       33.91       37.59        5.37 o
   1   7  19        3.12        2.29        4.47 o
   2   7  19       -0.10        0.79        3.74 o
   3   7  19        6.75        5.54        3.79 o
   4   7  19        2.71        2.82        4.14 o
   5   7  19       16.01        8.60        6.29 o
   6   7  19       50.72       51.15        6.74 o
   7   7  19        7.91        8.10        4.85 o
   0   8  19       -0.33        0.53        4.35 o
   1   8  19       16.04       19.56        4.73 o
   2   8  19        7.73        3.36        3.96 o
   3   8  19        2.77        3.47        4.32 o
   4   8  19        5.81        5.80        4.03 o
   5   8  19        9.99       11.37        5.20 o
   6   8  19        7.90        7.45        4.81 o
   0   9  19        1.10        1.21        5.26 o
   1   9  19        8.63        7.81        5.16 o
   2   9  19        3.51        3.77        4.57 o
   3   9  19        6.58        4.87        4.12 o
   4   9  19        3.46        4.07        5.42 o
   5   9  19        3.00        3.53        7.69 o
   0  10  19        4.64        0.44        6.61 o
   1  10  19        3.59        1.49        6.41 o
   2  10  19       17.42       11.61        7.08 o
   3  10  19        6.25        4.89        6.33 o
   0   0  20       87.54       96.73        5.65 o
   1   0  20      206.08      205.35       10.51 o
   2   0  20        1.42        0.62        3.42 o
   3   0  20        0.97        0.69        3.43 o
   4   0  20      105.49      107.48        7.16 o
   5   0  20       28.59       30.82        4.61 o
   6   0  20        5.55        6.47        3.30 o
   7   0  20        0.34        0.32        3.80 o
   8   0  20        4.24        4.69        4.91 o
   9   0  20        3.85        1.11        4.05 o
   0   1  20      119.74      115.01        7.79 o
   1   1  20       81.79       83.85        6.12 o
   2   1  20      160.39      158.49        9.43 o
   3   1  20       41.81       40.42        4.65 o
   4   1  20       18.80       18.22        3.63 o
   5   1  20       36.84       40.05        4.99 o
   6   1  20        0.16        0.88        4.04 o
   7   1  20        9.02        7.13        4.26 o
   8   1  20        8.02        6.20        4.42 o
   9   1  20        6.45        5.07        5.13 o
   0   2  20      235.78      248.42       12.98 o
   1   2  20       47.14       45.95        4.94 o
   2   2  20        5.95        5.79        3.50 o
   3   2  20       19.16       20.27        3.79 o
   4   2  20        1.18        2.02        5.53 o
   5   2  20        7.70        9.88        3.93 o
   6   2  20       18.11       18.29        4.15 o
   7   2  20        7.74        6.81        4.21 o
   8   2  20        7.37        7.43        4.31 o
   9   2  20       11.56       12.74        4.45 o
   0   3  20       10.97       11.82        3.91 o
   1   3  20      154.39      152.78        9.76 o
   2   3  20       60.30       57.00        5.74 o
   3   3  20        0.95        0.25        3.35 o
   4   3  20       16.21       15.35        4.06 o
   5   3  20       61.15       62.32        6.18 o
   6   3  20       38.05       38.98        5.18 o
   7   3  20       29.07       29.98        5.17 o
   8   3  20        2.97        4.20        3.94 o
   9   3  20        5.53        5.50        4.30 o
   0   4  20        9.25       10.20        3.84 o
   1   4  20       33.48       35.27        5.13 o
   2   4  20       57.70       58.52        5.75 o
   3   4  20       44.37       45.57        5.30 o
   4   4  20        3.72        3.98        4.05 o
   5   4  20       42.21       35.39       10.65 o
   6   4  20       35.07       36.41        5.55 o
   7   4  20        6.06        7.42        5.35 o
   8   4  20       12.61       11.15        5.11 o
   0   5  20       19.48       17.76        4.67 o
   1   5  20       20.38       21.78        4.14 o
   2   5  20       14.06       11.58        4.10 o
   3   5  20        7.60        8.38        4.08 o
   4   5  20       -0.95        0.60        3.75 o
   5   5  20        3.28        4.33        4.35 o
   6   5  20       46.54       47.40        6.23 o
   7   5  20       21.29       19.20        4.72 o
   8   5  20        6.96        0.35        4.77 o
   0   6  20       40.89       42.55        5.57 o
   1   6  20       17.51       18.14        4.25 o
   2   6  20       14.03       14.00        4.29 o
   3   6  20       19.34       18.19        4.03 o
   4   6  20        9.03        7.48        4.11 o
   5   6  20        8.21        8.22        5.41 o
   6   6  20       21.35       24.26        5.02 o
   7   6  20        4.36        4.99        6.02 o
   0   7  20        0.60        2.51        3.96 o
   1   7  20        7.52       10.23        3.48 o
   2   7  20       21.71       20.82        4.48 o
   3   7  20        9.57        9.79        3.88 o
   4   7  20        0.70        2.24        4.32 o
   5   7  20        3.83        2.31        4.50 o
   6   7  20       17.88       14.87        5.72 o
   7   7  20        4.27        3.76        4.63 o
   0   8  20       -0.57        1.47        3.91 o
   1   8  20       16.08       16.01        4.75 o
   2   8  20        3.39        6.29        4.38 o
   3   8  20       16.76       20.28        5.17 o
   4   8  20        5.65        5.91        4.35 o
   5   8  20        8.72        6.38        5.42 o
   0   9  20        6.54        6.46        5.00 o
   1   9  20        3.75        1.53        5.04 o
   2   9  20        1.45        3.63        5.48 o
   3   9  20        2.61        3.08        5.91 o
   4   9  20        2.74        1.61        7.97 o
   0  10  20        6.88        5.37        5.30 o
   1   0  21      147.08      140.80        9.69 o
   2   0  21       23.34       22.59        4.08 o
   3   0  21       52.19       53.34        5.53 o
   4   0  21       34.90       37.76        4.38 o
   5   0  21        5.26        5.36        4.08 o
   6   0  21        2.09        4.62        4.46 o
   7   0  21        4.05        6.19        4.74 o
   8   0  21        5.83        6.37        4.44 o
   9   0  21        6.19        2.68        6.04 o
   0   1  21        1.26        0.58        3.82 o
   1   1  21       25.54       25.73        4.29 o
   2   1  21       94.64      101.12        7.22 o
   3   1  21       32.49       31.39        4.45 o
   4   1  21       14.80       15.61        4.21 o
   5   1  21       52.99       53.38        5.90 o
   6   1  21        4.18        4.06        3.91 o
   7   1  21       17.96       16.43        4.84 o
   8   1  21       18.07       23.15        5.54 o
   9   1  21        8.11        5.39        5.97 o
   0   2  21       13.12       15.12        4.19 o
   1   2  21       24.91       25.27        4.19 o
   2   2  21       26.77       26.46        4.37 o
   3   2  21        0.47        0.24        3.11 o
   4   2  21       15.59       17.97        4.37 o
   5   2  21       25.22       21.31        9.53 o
   6   2  21       33.94       36.04        5.11 o
   7   2  21       15.97       14.84        4.85 o
   8   2  21       12.69       11.12        4.84 o
   9   2  21       12.92       10.31        4.74 o
   0   3  21       65.75       64.21        6.35 o
   1   3  21       18.28       17.84        4.23 o
   2   3  21       82.66       86.84        7.09 o
   3   3  21       23.79       23.35        4.23 o
   4   3  21       75.63       73.43        6.81 o
   5   3  21        4.24        2.03        4.34 o
   6   3  21        1.34        0.92        4.60 o
   7   3  21       12.12       13.45        4.50 o
   8   3  21        5.99        7.14        5.19 o
   0   4  21        8.79       10.57        4.37 o
   1   4  21        6.90        8.99        3.96 o
   2   4  21       63.26       57.71        6.39 o
   3   4  21        3.36        2.43        4.50 o
   4   4  21       28.80       25.71        5.22 o
   5   4  21        8.74        9.87        4.20 o
   6   4  21        8.39        5.98        5.50 o
   7   4  21        1.42        3.11        4.52 o
   8   4  21        2.56        6.65        6.08 o
   0   5  21       40.49       38.19        5.53 o
   1   5  21        2.85        4.02        4.29 o
   2   5  21        1.43        0.94        4.18 o
   3   5  21       33.11       31.59        5.00 o
   4   5  21       13.20       14.90        4.56 o
   5   5  21       10.21        6.41        6.09 o
   6   5  21       20.85       19.77        5.37 o
   7   5  21       19.78       20.63        5.23 o
   0   6  21        3.82        3.22        4.98 o
   1   6  21        0.56        0.54        3.82 o
   2   6  21       10.76       12.21        4.54 o
   3   6  21        1.02        1.35        3.86 o
   4   6  21        3.65        4.65        4.20 o
   5   6  21        4.98        4.87        4.99 o
   6   6  21        4.06        3.98        4.82 o
   7   6  21        9.45        7.30        5.22 o
   0   7  21       42.50       43.76        6.51 o
   1   7  21        0.67        0.86        4.24 o
   2   7  21       12.14       13.79        4.82 o
   3   7  21        3.71        1.94        4.64 o
   4   7  21        9.32        7.77        5.22 o
   5   7  21        0.74        3.44        4.88 o
   6   7  21        6.26        6.09        5.35 o
   0   8  21        9.68        8.86        5.15 o
   1   8  21        7.13        7.01        4.63 o
   2   8  21        6.24        7.21        4.39 o
   3   8  21        0.01        1.30        4.55 o
   4   8  21       10.79        8.42        5.60 o
   5   8  21        6.87        8.06        5.65 o
   0   9  21        8.56        2.67        6.16 o
   1   9  21       28.02       24.35        6.57 o
   2   9  21       21.17       19.89        6.11 o
   3   9  21        2.19        2.82        5.93 o
   0   0  22        8.48        6.14        3.75 o
   1   0  22       13.28       13.68        4.40 o
   2   0  22       42.10       46.99        5.42 o
   3   0  22       17.74       18.09        4.04 o
   4   0  22        0.91        1.90        4.63 o
   5   0  22        3.20        1.64        4.12 o
   6   0  22       15.21       14.59        4.63 o
   7   0  22       -0.22        2.12        4.18 o
   8   0  22        4.86        4.77        6.25 o
   0   1  22        2.07        4.23        3.42 o
   1   1  22       13.07       11.51        3.91 o
   2   1  22       33.94       36.67        4.81 o
   3   1  22       10.41       11.01        3.83 o
   4   1  22       17.71       18.82        3.81 o
   5   1  22        1.31        4.14        4.70 o
   6   1  22        4.61        2.21        4.50 o
   7   1  22        8.78        8.39        4.60 o
   8   1  22       22.82       22.18        5.12 o
   0   2  22        4.23        1.03        3.81 o
   1   2  22        1.77        1.13        3.79 o
   2   2  22       32.79       35.03        4.92 o
   3   2  22        7.61        8.03        3.85 o
   4   2  22       62.59       61.61        6.65 o
   5   2  22       37.49       37.57        5.43 o
   6   2  22       34.85       33.27        6.86 o
   7   2  22        0.61        3.00        4.36 o
   8   2  22        7.26        3.22        4.90 o
   0   3  22        1.09        0.28        3.93 o
   1   3  22       11.43       14.94        4.07 o
   2   3  22       64.81       70.12        6.47 o
   3   3  22        4.92        4.84        3.96 o
   4   3  22        5.66        5.40        4.27 o
   5   3  22        2.10        1.43        4.67 o
   6   3  22        5.10        4.44        5.04 o
   7   3  22       32.72       30.58        6.21 o
   8   3  22       36.73       42.06        6.18 o
   0   4  22        0.97        0.66        3.51 o
   1   4  22        8.16        8.15        3.96 o
   2   4  22       30.52       30.64        4.97 o
   3   4  22       17.20       17.13        4.61 o
   4   4  22       10.62       15.32        4.91 o
   5   4  22       12.41       10.11        5.75 o
   6   4  22       15.73       13.43        5.07 o
   7   4  22       22.36       21.76        5.35 o
   0   5  22       24.54       26.89        5.04 o
   1   5  22        6.07        5.05        4.14 o
   2   5  22        0.46        0.53        3.96 o
   3   5  22        5.24        7.82        4.08 o
   4   5  22       -0.32        0.02        5.05 o
   5   5  22       -1.67        0.42        4.73 o
   6   5  22        1.11        2.01        5.20 o
   7   5  22        2.34        2.76        5.04 o
   0   6  22        2.66        0.30        4.50 o
   1   6  22        4.47        3.91        3.90 o
   2   6  22        7.65        7.48        4.15 o
   3   6  22       16.89       17.71        4.80 o
   4   6  22        6.42        5.35        4.57 o
   5   6  22       17.35       13.19        5.55 o
   6   6  22       14.75       11.80        6.09 o
   0   7  22       15.76       18.68        5.17 o
   1   7  22        4.17        8.28        4.19 o
   2   7  22        7.24        9.27        4.32 o
   3   7  22        1.04        2.47        5.20 o
   4   7  22       20.15       20.61        5.62 o
   5   7  22        1.85        1.94        5.41 o
   0   8  22        1.28        2.19        4.82 o
   1   8  22       31.39       31.52        5.97 o
   2   8  22       -0.64        2.62        5.48 o
   3   8  22        0.67        0.33        7.79 o
   4   8  22        9.09        2.37        7.00 o
   0   9  22        0.40        0.54        4.30 o
   1   0  23        6.29        7.48        3.93 o
   2   0  23        4.65        4.31        3.26 o
   3   0  23        0.43        0.87        3.53 o
   4   0  23       12.86       13.77        4.34 o
   5   0  23       22.91       25.82        5.17 o
   6   0  23        2.61        1.58        4.59 o
   7   0  23        1.18        0.79        5.33 o
   8   0  23       12.59       10.48        5.80 o
   0   1  23       22.84       25.08        4.16 o
   1   1  23       26.86       29.59        4.56 o
   2   1  23       25.43       26.07        4.44 o
   3   1  23        0.29        0.00        4.29 o
   4   1  23       17.01       17.71        4.96 o
   5   1  23       11.66       11.60        4.47 o
   6   1  23        5.67        6.87        4.42 o
   7   1  23       11.80       17.49        5.13 o
   8   1  23        6.78        6.89        4.97 o
   0   2  23        5.30        7.55        3.68 o
   1   2  23       30.29       33.79        4.95 o
   2   2  23       36.27       37.78        5.31 o
   3   2  23       26.41       27.38        5.56 o
   4   2  23       24.20       23.08        5.09 o
   5   2  23        9.29       10.19        4.57 o
   6   2  23       15.97       16.02        5.81 o
   7   2  23       21.60       23.92        5.78 o
   8   2  23       39.93       42.89        6.58 o
   0   3  23       39.36       41.13        5.43 o
   1   3  23        7.02        5.31        3.91 o
   2   3  23       20.78       20.72        4.59 o
   3   3  23        2.82        2.12        4.41 o
   4   3  23        9.96       12.77        5.05 o
   5   3  23       35.26       36.53        5.76 o
   6   3  23       23.68       24.40        5.69 o
   7   3  23        6.67        4.94        5.15 o
   0   4  23        3.51        1.58        3.59 o
   1   4  23        5.88        3.83        4.30 o
   2   4  23        6.75        7.23        4.04 o
   3   4  23        2.92        0.53        4.28 o
   4   4  23       11.55        8.97        5.51 o
   5   4  23        6.24        1.81        5.90 o
   6   4  23       12.52       10.69        5.01 o
   7   4  23       10.47        5.29        5.13 o
   0   5  23        0.68        0.13        4.17 o
   1   5  23        1.31        1.03        3.97 o
   2   5  23       11.90       10.63        4.79 o
   3   5  23       22.04       26.08        5.04 o
   4   5  23        5.55        8.05        4.99 o
   5   5  23       14.66        7.71        7.25 o
   6   5  23       -1.47        3.56        5.32 o
   0   6  23        3.94        2.42        4.88 o
   1   6  23        7.49       10.18        4.09 o
   2   6  23        4.64        2.28        5.13 o
   3   6  23        2.28        1.38        5.82 o
   4   6  23        5.21        2.95        5.56 o
   5   6  23        6.78        7.09        3.93 o
   0   7  23        0.31        0.38        4.78 o
   1   7  23       36.75       36.14        6.60 o
   2   7  23       17.88       15.92        5.43 o
   3   7  23       15.34       10.75        6.19 o
   4   7  23        4.56        4.77        5.87 o
   0   8  23       12.36       15.35        5.88 o
   1   8  23       -0.52        0.49        6.21 o
   2   8  23        6.74        6.28        5.48 o
   0   0  24        1.75        1.42        4.10 o
   1   0  24       64.54       64.48        7.14 o
   2   0  24       14.43        9.52        4.20 o
   3   0  24       -0.43        0.12        4.48 o
   4   0  24        4.48        5.60        4.99 o
   5   0  24       20.99       18.47        5.69 o
   6   0  24       20.62       18.84        5.34 o
   7   0  24       17.92       15.38        6.04 o
   0   1  24        4.95        4.02        3.20 o
   1   1  24       11.06       10.13        4.16 o
   2   1  24        6.48        4.60        3.79 o
   3   1  24       17.12       15.82        4.58 o
   4   1  24       33.25       32.47        6.01 o
   5   1  24        6.62        4.80        5.37 o
   6   1  24       31.23       33.16        5.80 o
   7   1  24       14.70        9.24        6.19 o
   0   2  24        6.03        1.26        4.02 o
   1   2  24        6.48        4.24        3.89 o
   2   2  24       19.54       17.28        4.43 o
   3   2  24        3.15        0.39        4.81 o
   4   2  24        8.52       12.14        4.79 o
   5   2  24        0.71        1.16        5.23 o
   6   2  24       12.37       13.32        5.77 o
   7   2  24        4.51        5.45        4.62 o
   0   3  24       30.58       31.64        5.15 o
   1   3  24       16.12       13.71        4.07 o
   2   3  24       12.49       12.28        4.45 o
   3   3  24        7.95        9.34        4.97 o
   4   3  24        9.63        7.53        6.53 o
   5   3  24        4.76        3.86        5.61 o
   6   3  24        6.43       12.78        6.05 o
   7   3  24        6.68       10.85        6.29 o
   0   4  24        3.59        4.79        4.29 o
   1   4  24        0.21        0.38        5.21 o
   2   4  24        3.34        3.27        4.19 o
   3   4  24       15.10       15.40        4.96 o
   4   4  24       -2.18        0.15        6.09 o
   5   4  24        3.79        6.86        6.26 o
   6   4  24        3.07        0.27        4.74 o
   0   5  24        2.38        1.84        3.99 o
   1   5  24        4.63        5.17        5.46 o
   2   5  24        2.26        1.40        4.57 o
   3   5  24        1.17        1.68        5.67 o
   4   5  24        9.40        3.48        7.54 o
   5   5  24        7.39        4.23        5.71 o
   0   6  24        7.66        7.34        5.07 o
   1   6  24        2.03        0.08        5.31 o
   2   6  24        3.62        4.37        5.63 o
   3   6  24       -0.48        2.09        5.51 o
   4   6  24        6.61        3.77        5.48 o
   0   7  24        0.69        1.60        5.62 o
   1   7  24        4.62        3.39        5.27 o
   2   7  24        4.94        0.01        6.97 o
   3   7  24        9.44        6.48        6.92 o
   1   0  25       17.46       18.19        4.52 o
   2   0  25       22.24       20.55        4.54 o
   3   0  25        4.78        6.01        3.95 o
   4   0  25        9.32        3.43        6.13 o
   5   0  25       10.48        9.77        5.46 o
   6   0  25       -1.08        2.83        4.28 o
   0   1  25       15.46       17.21        4.69 o
   1   1  25        1.41        0.29        4.28 o
   2   1  25        3.34        4.14        4.32 o
   3   1  25       36.90       38.95        6.70 o
   4   1  25        1.20        1.18        5.69 o
   5   1  25        6.03        6.34        5.63 o
   6   1  25       -2.47        0.18        5.51 o
   0   2  25        1.69        0.78        5.05 o
   1   2  25       31.41       30.80        5.28 o
   2   2  25       11.89       14.25        4.61 o
   3   2  25       10.32       10.67        5.70 o
   4   2  25        7.05        8.03        5.22 o
   5   2  25        2.18        2.65        5.07 o
   6   2  25        3.63        1.14        6.16 o
   0   3  25       20.12       18.69        5.22 o
   1   3  25        8.17        7.80        5.82 o
   2   3  25       18.77       16.87        5.38 o
   3   3  25        9.20        9.10        5.56 o
   4   3  25        3.80        3.97        5.98 o
   5   3  25       44.74       41.80        8.55 o
   6   3  25        2.96        2.27        6.63 o
   0   4  25       14.19       18.50        5.11 o
   1   4  25        2.79        0.17        4.15 o
   2   4  25       28.81       29.13        6.31 o
   3   4  25       28.01       27.42        6.38 o
   4   4  25       26.07       25.64        6.45 o
   5   4  25       15.41       10.04        6.87 o
   0   5  25       -0.38        0.42        4.89 o
   1   5  25       10.10       13.65        6.38 o
   2   5  25       10.70        8.45        5.81 o
   3   5  25        8.31        7.02        5.35 o
   4   5  25        4.37        1.85        5.22 o
   0   6  25       20.66       17.43        5.33 o
   1   6  25       14.14       13.00        5.56 o
   2   6  25        6.59        4.15        5.73 o
   3   6  25        4.34        4.74        6.24 o
   0   7  25        7.52        6.53        6.00 o
   1   7  25       27.42       27.44        6.42 o
   0   0  26       11.45        9.48        4.47 o
   1   0  26        6.02        2.47        4.42 o
   2   0  26        3.76        0.00        4.91 o
   3   0  26       31.01       34.71        6.86 o
   4   0  26       15.44       17.40        7.23 o
   5   0  26       30.44       31.51        6.61 o
   6   0  26       -0.73        0.90        5.85 o
   0   1  26        5.82        2.88        3.74 o
   1   1  26        2.94        4.29        4.42 o
   2   1  26        5.31        4.84        4.91 o
   3   1  26        7.61        9.70        5.81 o
   4   1  26       10.23        1.87        8.60 o
   5   1  26        8.70        7.92        5.70 o
   0   2  26        5.20        1.49        4.69 o
   1   2  26        1.37        1.92        4.17 o
   2   2  26       13.23       12.48        5.25 o
   3   2  26       24.98       21.60        6.46 o
   4   2  26       12.40        4.43        8.39 o
   5   2  26        7.41        7.25        4.67 o
   0   3  26       20.40       17.19        5.27 o
   1   3  26        1.28        4.25        4.49 o
   2   3  26       16.06       16.19        5.31 o
   3   3  26       10.05       10.22        5.56 o
   4   3  26       63.31       57.17        8.78 o
   5   3  26        2.05        1.85        7.98 o
   0   4  26       10.34        6.45        5.57 o
   1   4  26        7.83        3.97        5.30 o
   2   4  26       -1.41        0.66        6.99 o
   3   4  26        0.59        0.46        7.19 o
   4   4  26       12.05       13.56        5.53 o
   0   5  26       12.82       15.09        5.50 o
   1   5  26        4.42        2.06        5.97 o
   2   5  26       11.57        8.15        7.18 o
   3   5  26        7.40        3.95        5.72 o
   0   6  26        1.45        0.09        6.74 o
   1   6  26       -0.36        0.02        6.25 o
   1   0  27       -1.50        0.75        4.44 o
   2   0  27       12.88       11.03        6.70 o
   3   0  27       28.57       30.42        8.10 o
   4   0  27       -1.61        1.12        5.22 o
   5   0  27        4.09        0.00        4.33 o
   0   1  27        3.87        6.52        5.32 o
   1   1  27        5.72        4.65        4.90 o
   2   1  27       14.42       12.20        6.18 o
   3   1  27        4.90        1.50        5.96 o
   4   1  27        2.59        1.80        5.06 o
   0   2  27        1.61        2.75        4.81 o
   1   2  27        6.49        3.22        4.85 o
   2   2  27        9.11       11.46        6.55 o
   3   2  27       10.26        9.98        5.81 o
   4   2  27       10.29        9.82        6.00 o
   0   3  27        6.56        5.32        6.47 o
   1   3  27        5.65        3.84        5.50 o
   2   3  27        3.05        0.84        6.24 o
   3   3  27       -0.54        0.69        7.55 o
   4   3  27       -0.96        3.62        6.10 o
   0   4  27       32.47       24.98        6.30 o
   1   4  27       18.08       10.73        6.73 o
   2   4  27       42.14       42.74        7.74 o
   3   4  27       11.43        8.75        6.31 o
   0   5  27       21.29       15.12        6.89 o
   1   5  27        0.10        0.32        6.05 o
   0   0  28       27.80       26.16        5.47 o
   1   0  28        0.10        2.00        5.67 o
   2   0  28        4.25        4.37        5.18 o
   3   0  28       18.29       16.53        6.33 o
   0   1  28        8.50        8.23        4.30 o
   1   1  28        7.12        4.04        6.09 o
   2   1  28        8.31        4.91        5.57 o
   3   1  28        4.62        6.19        7.84 o
   0   2  28       51.68       51.26        8.12 o
   1   2  28        2.08        2.63        6.99 o
   2   2  28        9.14        8.05        6.28 o
   3   2  28        7.93        4.57        6.53 o
   0   3  28        2.46        3.02        6.69 o
   1   3  28        7.08        5.34        6.91 o
   2   3  28        5.89        6.52        6.94 o
   1   0  29       24.46       25.12        6.64 o
   0   1  29       11.37        1.88        5.40 o
